# Supplementary material for: Adipose triglyceride lipase protects renal cell endocytosis in a Drosophila dietary model of chronic kidney disease
Source: PLoS Biol. 2021 May 4;19(5):e3001230. doi: 10.1371/journal.pbio.3001230 (PMC8121332; doi:10.1371/journal.pbio.3001230)
Supplement: S2 Data — The numerical values used for all main and supporting figures and for the statistical analyses in S1 Data are provided. (XLSX) [file pbio.3001230.s007.xlsx]

## Sheet: Figure 1C
condition	experiment	cell volume	LD volume	% LD volume/cell volume
STD	1	26582	7	0.0263336
STD	1	16421	9	0.0548079
STD	1	19433	52	0.267586
STD	1	25074	86	0.342985
STD	1	19562	43	0.219814
STD	1	24239	63	0.259912
STD	1	27235	23	0.0844502
STD	1	27170	36	0.132499
STD	1	25120	105	0.417994
STD	1	24801	51	0.205637
STD	1	27377	28	0.102276
STD	1	23719	59	0.248746
STD	1	26589	12	0.0451314
STD	1	15704	5	0.031839
STD	1	23859	119	0.498764
STD	1	27006	3	0.0111086
STD	1	24895	13	0.0522193
STD	1	25643	10	0.038997
STD	1	21186	29	0.136883
HFD	1	20410	595	2.91524
HFD	1	21839	924	4.23096
HFD	1	28394	841	2.96189
HFD	1	23069	1862	8.07144
HFD	1	26918	1689	6.27461
HFD	1	19538	1604	8.20964
HFD	1	24017	2035	8.47316
HFD	1	23302	1693	7.26547
HFD	1	22383	1967	8.78792
HFD	1	33885	1705	5.03172
HFD	1	29059	1388	4.77649
HFD	1	28630	1451	5.06811
HFD	1	29346	1806	6.15416
HFD	1	20049	578	2.88294
HFD	1	19206	654	3.40519
HFD	1	23473	932	3.97052
HFD	1	17780	814	4.57818
HFD	1	16867	659	3.90704
HFD	1	18553	681	3.67057
HFD	1	20444	1066	5.21424
HFD	1	24148	1435	5.94252
HFD	1	18440	1989	10.7863
HFD	1	23896	1217	5.0929
HFD	1	21303	1153	5.41238
HFD	1	19328	1055	5.4584
STD	2	36938	483	1.3076
STD	2	45655	195	0.427116
STD	2	38516	2	0.00519265
STD	2	47045	234	0.497396
STD	2	41066	28	0.0681829
STD	2	39322	405	1.02996
STD	2	21015	125	0.594813
STD	2	16919	24	0.141852
STD	2	37022	55	0.14856
STD	2	33486	69	0.206056
STD	2	33227	548	1.64926
STD	2	24860	1	0.00402253
STD	2	35916	3	0.00835282
STD	2	23172	208	0.897635
STD	2	45573	54	0.118491
HFD	2	45312	2356	5.19951
HFD	2	40347	2506	6.21112
HFD	2	29347	2352	8.01445
HFD	2	33993	2494	7.3368
HFD	2	37980	2598	6.84044
HFD	2	28165	3407	12.0966
HFD	2	31146	3322	10.6659
HFD	2	24010	2582	10.7539
HFD	2	22697	2793	12.3056
HFD	2	25054	1901	7.58761
HFD	2	30611	2027	6.6218
HFD	2	23023	1971	8.561
HFD	2	36007	1916	5.32119
HFD	2	33629	2098	6.23866
HFD	2	25659	2289	8.92085
HFD	2	28849	3008	10.4267
STD	3	22480	10	0.044484
STD	3	23919	60	0.250847
STD	3	26346	111	0.421316
STD	3	26531	69	0.260073
STD	3	22865	194	0.848458
STD	3	30039	22	0.0732381
STD	3	24084	115	0.477495
STD	3	27440	40	0.145773
STD	3	20377	16	0.0785199
STD	3	24608	29	0.117848
STD	3	21559	155	0.718957
STD	3	35405	204	0.57619
STD	3	37586	122	0.324589
STD	3	35081	309	0.880819
STD	3	25824	63	0.243959
STD	3	23055	30	0.130124
STD	3	27188	64	0.235398
STD	3	32313	15	0.0464209
STD	3	38104	28	0.0734831
STD	3	38202	197	0.51568
STD	3	31475	40	0.127085
HFD	3	55280	2813	5.08864
HFD	3	50010	2727	5.45291
HFD	3	41583	3233	7.77481
HFD	3	35984	3547	9.85716
HFD	3	62766	4134	6.58637
HFD	3	39760	2918	7.33903
HFD	3	53146	3995	7.51703
HFD	3	42658	3284	7.69844
HFD	3	35346	3198	9.0477
HFD	3	27561	2927	10.6201
HFD	3	32408	4149	12.8024
HFD	3	41891	4427	10.5679
HFD	3	27097	2373	8.75743
HFD	3	39352	2050	5.20939
HFD	3	43727	3361	7.68633
HFD	3	32106	2558	7.96736
HFD	3	33096	2228	6.73193
HFD	3	32585	2323	7.12905
HFD	3	24298	2484	10.2231
STD	4	47440	51	0.107504
STD	4	46384	112	0.241463
STD	4	37756	145	0.384045
STD	4	39475	103	0.260925
STD	4	35172	128	0.363926
STD	4	41057	113	0.275227
STD	4	42180	19	0.045045
STD	4	36119	14	0.0387608
STD	4	41990	11	0.0261967
STD	4	34574	17	0.0491699
STD	4	42529	76	0.178702
STD	4	39196	116	0.295949
STD	4	26582	7	0.0263336
STD	4	16421	9	0.0548079
STD	4	19433	52	0.267586
STD	4	25074	86	0.342985
STD	4	19562	43	0.219814
STD	4	24239	63	0.259912
HFD	4	42738	1865	4.3638
HFD	4	44754	1935	4.32364
HFD	4	51868	1901	3.66507
HFD	4	50619	1295	2.55833
HFD	4	47323	1913	4.04243
HFD	4	49899	910	1.82368
HFD	4	54451	2324	4.26806
HFD	4	37892	1741	4.59464
HFD	4	33519	1211	3.61288
HFD	4	49317	1609	3.26257
HFD	4	54163	778	1.4364
HFD	4	67903	854	1.25768
HFD	4	52765	524	0.993083
HFD	4	34689	427	1.23094
HFD	4	34699	296	0.853051
HFD	4	52561	550	1.0464
HFD	4	42297	354	0.836939
HFD	4	45053	2527	5.60895
HFD	4	49462	1753	3.54413
HFD	4	51411	1508	2.93322
HFD	4	53316	2367	4.43957
HFD	4	53596	3125	5.83066
HFD	4	37583	1562	4.15613
HFD	4	40611	1511	3.72067
HFD	4	44697	1403	3.13891
HFD	4	48317	2026	4.19314

## Sheet: Figure 1E
ER
condition	experiment	cell volume	ER volume	% ER volume/ cell volume
STD	1	13384	2558	19.1124
STD	1	12190	2334	19.1468
STD	1	12935	2773	21.438
STD	1	13338	3004	22.5221
STD	1	17053	2976	17.4515
STD	1	18419	3871	21.0163
STD	1	14377	3483	24.2262
STD	1	18636	2705	14.5149
STD	1	17034	3867	22.7017
STD	1	14908	3008	20.1771
STD	1	15190	3319	21.8499
STD	1	21366	5452	25.5172
STD	1	24794	4541	18.3149
STD	1	24047	4678	19.4536
STD	1	21818	4313	19.7681
STD	1	20179	3796	18.8116
STD	1	22239	4629	20.8148
STD	1	20579	3737	18.1593
STD	1	22744	3427	15.0677
STD	1	21146	2930	13.856
STD	1	23558	3720	15.7908
STD	1	22827	4494	19.6872
STD	1	21749	4640	21.3343
STD	1	22013	2863	13.006
STD	1	16725	4378	26.1764
STD	1	20384	3281	16.096
STD	1	25969	4943	19.0342
STD	1	24904	3879	15.5758
STD	1	19120	3768	19.7071
STD	1	18841	3380	17.9396
HFD	1	33293	1345	4.03989
HFD	1	29943	1993	6.65598
HFD	1	31166	2919	9.36598
HFD	1	38832	2383	6.13669
HFD	1	29469	3185	10.808
HFD	1	21188	2571	12.1342
HFD	1	23634	2834	11.9912
HFD	1	24411	2881	11.8021
HFD	1	30806	2646	8.58924
HFD	1	18975	2487	13.1067
HFD	1	24448	3422	13.9971
HFD	1	31693	2496	7.87556
HFD	1	17419	1760	10.1039
HFD	1	21313	2024	9.49655
HFD	1	24818	2527	10.1821
HFD	1	32540	3054	9.38537
HFD	1	28108	2424	8.62388
HFD	1	18658	2664	14.2781
HFD	1	24442	3426	14.0169
HFD	1	29515	2657	9.0022
HFD	1	20042	2298	11.4659
HFD	1	16864	2398	14.2196
HFD	1	18949	3157	16.6605
HFD	1	19507	2449	12.5545
HFD	1	24754	4412	17.8234
HFD	1	30033	5631	18.7494
HFD	1	29945	3358	11.2139
HFD	1	25658	4467	17.4098
HFD	1	27850	1797	6.45242
HFD	1	29672	1420	4.78566
HFD	1	25726	2610	10.1454
HFD	1	28617	2708	9.46291
STD	2	28000	7697	27.4893
STD	2	28523	4765	16.7058
STD	2	23971	5528	23.0612
STD	2	21187	3555	16.7792
STD	2	17783	4635	26.0642
STD	2	19406	6039	31.1192
STD	2	18894	4966	26.2835
STD	2	18184	3680	20.2376
STD	2	23231	6526	28.0918
STD	2	23459	10617	45.2577
STD	2	20628	6617	32.0778
STD	2	30420	9627	31.6469
STD	2	26809	7052	26.3046
STD	2	24519	8409	34.2959
STD	2	15172	6133	40.4231
STD	2	15498	4957	31.9848
STD	2	42299	13834	32.7053
STD	2	33582	10426	31.0464
STD	2	30902	11448	37.0461
STD	2	25487	7775	30.5057
STD	2	25225	7977	31.6234
STD	2	18985	4783	25.1936
STD	2	33539	8497	25.3347
STD	2	44946	12197	27.137
STD	2	30445	9436	30.9936
STD	2	28304	7697	27.194
HFD	2	32221	4768	14.7978
HFD	2	41047	4332	10.5538
HFD	2	45830	5109	11.1477
HFD	2	36276	3207	8.84056
HFD	2	40642	6257	15.3954
HFD	2	40445	4397	10.8716
HFD	2	38285	3968	10.3644
HFD	2	40110	4992	12.4458
HFD	2	38431	6320	16.4451
HFD	2	29331	4166	14.2034
HFD	2	29723	4689	15.7757
HFD	2	32961	4986	15.127
HFD	2	50967	4947	9.70628
HFD	2	32742	2669	8.15161
HFD	2	30006	3230	10.7645
HFD	2	28278	2932	10.3685
HFD	2	37018	5156	13.9284
HFD	2	33200	3826	11.5241
HFD	2	27880	3238	11.6141
HFD	2	29168	3719	12.7503
HFD	2	34758	3764	10.8292
HFD	2	39089	4356	11.1438
HFD	2	45369	3944	8.69316
HFD	2	40939	4389	10.7208
HFD	2	21630	3070	14.1933
HFD	2	26452	2578	9.74595
HFD	2	37290	4886	13.1027
HFD	2	33337	3424	10.2709
HFD	2	38178	4647	12.1719
HFD	2	44178	4275	9.67676
HFD	2	44156	5755	13.0333
HFD	2	42437	3118	7.34736
HFD	2	41027	4167	10.1567
HFD	3	36301	4079	11.2366
HFD	3	34622	2697	7.78984
HFD	3	32790	2428	7.4047
HFD	3	39927	3838	9.61254
HFD	3	34919	2232	6.39194
HFD	3	28795	2105	7.3103
HFD	3	38336	3511	9.15849
HFD	3	36075	3529	9.7824
HFD	3	39397	3365	8.54126
HFD	3	41612	2598	6.24339
HFD	3	46738	4055	8.67602
HFD	3	40900	4374	10.6944
HFD	3	40119	4390	10.9424
HFD	3	38699	2592	6.69785
HFD	3	32244	3187	9.88401
HFD	3	45203	3572	7.90213
HFD	3	36663	3095	8.44175
HFD	3	38737	3377	8.71776
HFD	3	38029	4055	10.6629
HFD	3	31552	2527	8.009
Mitochondria
condition	experiment	cell volume	mitochondria volume	% mitochondria volume/ cell volume
STD	1	33332	8627	25.882
STD	1	35046	9818	28.0146
STD	1	46871	14175	30.2426
STD	1	47728	10907	22.8524
STD	1	30461	8240	27.051
STD	1	31037	10873	35.0324
STD	1	34669	14374	41.4607
STD	1	26892	8331	30.9795
STD	1	31491	10061	31.9488
STD	1	28167	9782	34.7286
STD	1	29110	8770	30.1271
STD	1	27000	10198	37.7704
STD	1	27322	8745	32.0072
STD	1	29871	6170	20.6555
STD	1	28800	6568	22.8056
HFD	1	33936	5375	15.8386
HFD	1	38168	5683	14.8894
HFD	1	25527	4388	17.1896
HFD	1	31879	4246	13.3191
HFD	1	36515	6558	17.9597
HFD	1	39328	5337	13.5705
HFD	1	39926	4733	11.8544
HFD	1	32738	5337	16.3022
HFD	1	37292	4907	13.1583
HFD	1	31577	3194	10.115
HFD	1	25077	3950	15.7515
HFD	1	21230	1882	8.86481
HFD	1	24355	2634	10.815
HFD	1	26423	5042	19.0819
HFD	1	31950	4735	14.82
STD	2	38969	9981	25.6127
STD	2	33930	9699	28.5853
STD	2	28526	7371	25.8396
STD	2	31098	8039	25.8505
STD	2	35944	8223	22.8773
STD	2	29426	8475	28.8011
STD	2	39783	8501	21.3684
STD	2	36251	8374	23.1001
STD	2	34130	7934	23.2464
STD	2	39864	6415	16.0922
STD	2	52314	9093	17.3816
STD	2	36549	7461	20.4137
STD	2	40039	8654	21.6139
STD	2	30926	6708	21.6905
STD	2	33673	7330	21.7682
HFD	2	41199	4674	11.3449
HFD	2	45414	6306	13.8856
HFD	2	39141	5087	12.9966
HFD	2	38189	3777	9.89028
HFD	2	35488	4231	11.9223
HFD	2	42859	5034	11.7455
HFD	2	28648	3244	11.3237
HFD	2	23945	3318	13.8568
HFD	2	41767	5903	14.1332
HFD	2	34008	6493	19.0926
HFD	2	39843	6581	16.5173
HFD	2	32141	4202	13.0736
HFD	2	46664	8265	17.7117
HFD	2	41853	7987	19.0835
HFD	2	40255	6770	16.8178
HFD	2	59901	9098	15.1884
STD	3	32298	7730	23.9334
STD	3	19291	4991	25.8722
STD	3	36101	7806	21.6227
STD	3	28075	5275	18.789
STD	3	28303	6644	23.4745
STD	3	31907	6783	21.2587
STD	3	35071	8628	24.6015
STD	3	34451	7747	22.487
STD	3	25349	6215	24.5177
STD	3	29677	6062	20.4266
STD	3	25027	5087	20.326
STD	3	33257	8508	25.5826
STD	3	36605	7133	19.4864
STD	3	19693	4313	21.9012
STD	3	22890	5169	22.5819
HFD	3	36301	3954	10.8923
HFD	3	34622	3521	10.1698
HFD	3	32790	3092	9.4297
HFD	3	39927	4727	11.8391
HFD	3	34919	3108	8.9006
HFD	3	28795	3685	12.7974
HFD	3	38336	2647	6.90474
HFD	3	36075	3260	9.03673
HFD	3	39397	3519	8.93215
HFD	3	41612	4067	9.77362
HFD	3	46738	4286	9.17027
HFD	3	40900	4244	10.3765
HFD	3	40119	5354	13.3453
HFD	3	38699	4083	10.5507
HFD	3	32244	3720	11.537
HFD	3	45203	5754	12.7292
HFD	3	36663	3795	10.351
HFD	3	38737	3352	8.65323
HFD	3	38029	3581	9.4165
HFD	3	31552	3532	11.1942

## Sheet: Figure 2B
condition	experiment	raw data (small dextran)	raw data (big dextran)	small dextran % of ctrl)	big dextran % of ctrl
STD	1	61.066	86.613	69.9176	88.1011
STD	1	12.344	18.043	14.1333	18.353
STD	1	72.728	102.351	83.27	104.109
STD	1	97.86	114.492	112.045	116.459
STD	1	111.965	112.517	128.194	114.45
STD	1	81.931	125.874	93.807	128.037
STD	1	111.871	128.314	128.087	130.519
STD	1	114.488	108.721	131.083	110.589
STD	1	56.731	89.709	64.9542	91.2503
STD	1	70.291	137.32	80.4798	139.679
STD	1	107.519	159.851	123.104	162.597
STD	1	63.774	83.402	73.0181	84.8349
STD	1	58.671	90.814	67.1754	92.3743
STD	1	59.977	92.902	68.6707	94.4981
STD	1	70.409	83.284	80.6149	84.7149
STD	1	147.061	146.248	168.378	148.761
STD	1	100.816	112.44	115.429	114.372
STD	1	120.235	124.47	137.663	126.608
STD	1	121.117	105.341	138.673	107.151
STD	1	111.239	92.199	127.363	93.783
STD	1	35.112	70.514	40.2015	71.7255
STD	1	96.51	77.326	110.499	78.6545
STD	1	92.38	121.932	105.771	124.027
HFD	1	39.769	48.865	45.5336	49.7045
HFD	1	64.768	65.705	74.1562	66.8339
HFD	1	32.329	36.571	37.0151	37.1993
HFD	1	21.106	24.641	24.1653	25.0644
HFD	1	21.364	23.034	24.4607	23.4297
HFD	1	38.822	37.57	44.4493	38.2155
HFD	1	42.21	30.364	48.3284	30.8857
HFD	1	24.688	18.732	28.2666	19.0538
HFD	1	18.572	13.98	21.264	14.2202
HFD	1	22.497	36.608	25.758	37.237
HFD	1	28.765	37.775	32.9345	38.424
HFD	1	27.799	31.865	31.8285	32.4125
HFD	1	23.279	19.849	26.6533	20.19
HFD	1	32.079	69.035	36.7289	70.2211
HFD	1	51.275	83.403	58.7074	84.8359
HFD	1	35.735	64.172	40.9148	65.2745
HFD	1	43.311	64.342	49.589	65.4474
HFD	1	28.769	56.163	32.9391	57.1279
HFD	1	33.323	49.361	38.1532	50.2091
HFD	1	25.253	34.785	28.9135	35.3826
HFD	1	34.059	51.927	38.9959	52.8191
HFD	1	33.552	43.996	38.4154	44.7519
HFD	1	47.496	58.09	54.3806	59.088
HFD	1	22.922	78.386	26.2446	79.7327
HFD	1	23.98	78.083	27.4559	79.4245
HFD	1	22.202	62.555	25.4202	63.6297
HFD	1	26.612	60.274	30.4694	61.3096
STD	2	154.052	137.9	176.382	140.269
STD	2	79.285	70.791	90.7775	72.0072
STD	2	113.613	102.964	130.081	104.733
STD	2	34.905	77.148	39.9645	78.4735
STD	2	73.457	33.575	84.1047	34.1518
STD	2	104.77	120.376	119.957	122.444
STD	2	72.601	115.064	83.1246	117.041
STD	2	50.258	97.336	57.543	99.0083
STD	2	96.045	122.96	109.967	125.073
STD	2	84.159	107.886	96.358	109.74
STD	2	73.6	101.843	84.2684	103.593
STD	2	109.426	123.039	125.287	125.153
STD	2	137.688	142.852	157.646	145.306
STD	2	26.954	69.924	30.861	71.1253
STD	2	92.042	125.101	105.384	127.25
STD	2	155.972	149.437	178.58	152.004
STD	2	169.229	142.304	193.759	144.749
STD	2	147.336	113.718	168.693	115.672
STD	2	111.718	89.86	127.912	91.4039
STD	2	131.513	92.948	150.576	94.5449
STD	2	81.542	109.163	93.3616	111.039
STD	2	123.797	93.879	141.742	95.4919
STD	2	73.056	84.036	83.6456	85.4798
STD	2	86.093	146.887	98.5723	149.411
STD	2	82.134	87.592	94.0394	89.0969
HFD	2	15.09	41.8	17.2773	42.5182
HFD	2	34.033	51.17	38.9661	52.0491
HFD	2	28.76	39.668	32.9288	40.3495
HFD	2	15.406	39.425	17.6391	40.1024
HFD	2	13.759	23.793	15.7534	24.2018
HFD	2	55.858	18.41	63.9547	18.7263
HFD	2	53.433	33.028	61.1782	33.5954
HFD	2	40.293	14.072	46.1335	14.3138
HFD	2	47.771	27.011	54.6955	27.4751
HFD	2	74.866	58.65	85.7179	59.6577
HFD	2	41.653	20.912	47.6907	21.2713
HFD	2	25.087	12.229	28.7234	12.4391
HFD	2	33.969	11.832	38.8928	12.0353
HFD	2	141.284	147.776	161.763	150.315
HFD	2	80.616	68.246	92.3014	69.4185
HFD	2	50.075	56.089	57.3334	57.0527
HFD	2	86.597	90.591	99.1493	92.1474
HFD	2	23.807	39.258	27.2579	39.9325
HFD	2	32.646	49.167	37.3781	50.0117
HFD	2	25.444	43.317	29.1321	44.0612
HFD	2	30.343	41.145	34.7413	41.8519
HFD	2	27.16	30.531	31.0969	31.0555
HFD	2	58.575	75.904	67.0655	77.2081
HFD	2	31.574	67.139	36.1507	68.2925
HFD	2	20.098	23.641	23.0112	24.0472
HFD	2	19.035	22.038	21.7941	22.4166
HFD	2	23.444	34.051	26.8422	34.636
HFD	2	42.428	64.025	48.578	65.125
HFD	2	122.643	123.216	140.42	125.333
HFD	2	66.418	64.475	76.0454	65.5827
HFD	2	71.894	63.347	82.3151	64.4354
HFD	2	71.791	48.859	82.1972	49.6984
HFD	2	52.523	49.683	60.1363	50.5366
HFD	2	88.737	79.404	101.6	80.7682
HFD	2	80.528	68.55	92.2006	69.7277
HFD	2	63.615	49.997	72.8361	50.856
HFD	2	58.631	48.257	67.1296	49.0861
HFD	2	41.022	44.505	46.9682	45.2696
HFD	2	51.704	50.314	59.1986	51.1784
HFD	2	58.762	52.228	67.2796	53.1253
HFD	2	35.504	48.841	40.6503	49.6801
HFD	2	31.551	45.497	36.1244	46.2787
STD	3	81.695	103.576	93.5368	105.356
STD	3	84.253	120.414	96.4656	122.483
STD	3	129.429	129.296	148.19	131.517
STD	3	117.265	127.184	134.263	129.369
STD	3	71.417	74.365	81.769	75.6426
STD	3	75.479	59.839	86.4198	60.8671
STD	3	64.141	35.942	73.4383	36.5595
STD	3	57.653	28.756	66.0099	29.2501
STD	3	78.541	38.053	89.9256	38.7068
STD	3	33.393	15.567	38.2334	15.8345
STD	3	56.116	19.202	64.2501	19.5319
STD	3	93.165	75.958	106.669	77.263
STD	3	74.937	53.931	85.7992	54.8576
STD	3	42.895	20.677	49.1127	21.0322
STD	3	99.293	107.352	113.686	109.196
STD	3	93.857	113.053	107.462	114.995
STD	3	102.385	124.329	117.226	126.465
STD	3	94.615	113.137	108.33	115.081
STD	3	90.722	106.544	103.872	108.375
STD	3	96.743	99.288	110.766	100.994
STD	3	89.275	114.337	102.216	116.301
STD	3	109.696	127.196	125.597	129.381
STD	3	34.602	19.54	39.6176	19.8757
STD	3	90.398	101.357	103.501	103.098
STD	3	30.511	36.476	34.9336	37.1027
STD	3	44.973	50.157	51.4919	51.0187
STD	3	46.654	52.414	53.4166	53.3145
STD	3	50.458	88.842	57.772	90.3684
STD	3	98.89	126.018	113.224	128.183
STD	3	89.189	133.209	102.117	135.498
STD	3	76.311	121.956	87.3724	124.051
STD	3	98.603	136.104	112.896	138.442
STD	3	105.116	137.016	120.353	139.37
STD	3	102.962	128.505	117.886	130.713
STD	3	68.426	95.449	78.3444	97.0889
STD	3	83.544	89.697	95.6538	91.2381
HFD	3	40.201	46.814	46.0282	47.6183
HFD	3	35.146	41.773	40.2405	42.4907
HFD	3	44.661	50.857	51.1347	51.7308
HFD	3	31.1	37.788	35.608	38.4372
HFD	3	28.317	35.238	32.4216	35.8434
HFD	3	46.733	48.223	53.507	49.0515
HFD	3	51.305	55.85	58.7417	56.8095
HFD	3	23.485	29.019	26.8892	29.5176
HFD	3	22.571	23.418	25.8427	23.8203
HFD	3	45.882	44.711	52.5327	45.4792
HFD	3	55.391	45.405	63.42	46.1851
HFD	3	49.935	47.002	57.1731	47.8095
HFD	3	45.903	46.752	52.5567	47.5552
HFD	3	46.531	49.207	53.2757	50.0524
HFD	3	46.543	48.427	53.2895	49.259
HFD	3	52.808	49.74	60.4626	50.5946
HFD	3	35.938	40.218	41.1473	40.909
HFD	3	49.396	44.26	56.556	45.0204
HFD	3	56.282	56.153	64.4401	57.1178
HFD	3	62.683	57.3	71.769	58.2845
HFD	3	67.585	55.106	77.3815	56.0528
HFD	3	55.031	47.208	63.0078	48.0191
HFD	3	44.692	39.61	51.1702	40.2905
HFD	3	64.02	51.522	73.2998	52.4072
HFD	3	53.285	40.53	61.0087	41.2263
HFD	3	46.177	36.108	52.8704	36.7284
HFD	3	29.362	37.814	33.6181	38.4637
HFD	3	29.623	37.628	33.9169	38.2745
HFD	3	37.891	45.841	43.3833	46.6286
HFD	3	46.635	74.996	53.3948	76.2845
HFD	3	43.207	56.744	49.4699	57.7189
HFD	3	45.791	60.663	52.4285	61.7052
HFD	3	47.305	58.456	54.1619	59.4603
HFD	3	40.512	52.372	46.3843	53.2718
HFD	3	53.652	60.92	61.4289	61.9667
HFD	3	48.798	52.336	55.8713	53.2352
HFD	3	42.182	43.861	48.2963	44.6146
HFD	3	40.404	37.624	46.2606	38.2704
HFD	3	38.783	35.52	44.4046	36.1303
HFD	3	38.311	30.355	43.8642	30.8765
HFD	3	52.204	37.107	59.771	37.7445
HFD	3	35.691	26.783	40.8645	27.2432
HFD	3	60.333	56.557	69.0783	57.5287
HFD	3	57.073	55.382	65.3458	56.3335
HFD	3	50.725	47.342	58.0777	48.1554
HFD	3	48.337	55.91	55.3435	56.8706
HFD	3	48.556	49.563	55.5943	50.4145
HFD	3	38.945	35.903	44.5901	36.5198
HFD	3	48.556	54.261	55.5943	55.1932
HFD	3	42.772	62.778	48.9719	63.8566
HFD	3	35.771	58.352	40.9561	59.3545
HFD	3	85.919	71.248	98.3731	72.4721
HFD	3	86.754	78.641	99.3291	79.9921
HFD	3	100.173	91.412	114.693	92.9825
HFD	3	80.616	63.955	92.3014	65.0538
HFD	3	82.57	60.527	94.5386	61.5669
HFD	3	60.09	41.178	68.8001	41.8855
HFD	3	58.653	57.732	67.1548	58.7239

## Sheet: Figure 2D
condition	experiment	mean intensity_BSA	% of ctrl
STD	1	2067.15	119.689
STD	1	2179.26	126.181
STD	1	1723.38	99.7846
STD	1	2359.61	136.623
STD	1	1601.16	92.7085
STD	1	1295.54	75.0123
STD	1	1473.07	85.292
STD	1	1338.73	77.5135
STD	1	1753.17	101.51
STD	1	1219.54	70.6123
STD	1	2407.57	139.4
STD	1	1321.72	76.5283
STD	1	1565.63	90.6511
STD	1	1785.47	103.38
STD	1	1535.64	88.9146
STD	1	1266	73.3025
STD	1	1256.19	72.7341
STD	1	1632.46	94.5207
STD	1	1072.76	62.1134
STD	1	1213.87	70.284
STD	1	1298.72	75.1966
STD	1	1540.74	89.2099
STD	1	1998.4	115.709
STD	1	2195.44	127.117
STD	1	2091.59	121.105
STD	1	2497.08	144.582
STD	1	2257.22	130.695
STD	1	1930.33	111.768
STD	1	1809.94	104.797
STD	1	1770.49	102.513
STD	1	2082.08	120.554
HFD	1	2179.06	126.169
HFD	1	1820.26	105.394
HFD	1	1421.79	82.3224
HFD	1	689.492	39.922
HFD	1	1044.72	60.4897
HFD	1	1571.78	91.0068
HFD	1	1443.01	83.5512
HFD	1	630.403	36.5008
HFD	1	1148.57	66.5029
HFD	1	1168.16	67.6375
HFD	1	641.165	37.1239
HFD	1	412.58	23.8887
HFD	1	1148.4	66.4929
HFD	1	748.368	43.331
HFD	1	914.071	52.9253
HFD	1	782.72	45.32
HFD	1	999.224	57.8557
HFD	1	487.605	28.2327
HFD	1	875.082	50.6678
HFD	1	927.343	53.6938
HFD	1	1749.11	101.274
HFD	1	1474.26	85.3606
HFD	1	1115.28	64.5755
HFD	1	972.525	56.3098
HFD	1	785.87	45.5024
STD	2	122.804	111.518
STD	2	92.616	84.1045
STD	2	89.517	81.2903
STD	2	77.894	70.7354
STD	2	133.947	121.637
STD	2	125.959	114.383
STD	2	126.352	114.74
STD	2	132.311	120.151
STD	2	113.367	102.948
STD	2	138.892	126.128
STD	2	119.836	108.823
STD	2	117.191	106.421
STD	2	122.426	111.175
STD	2	119.51	108.527
STD	2	100.075	90.878
STD	2	113.157	102.758
STD	2	84.37	76.6163
STD	2	104.752	95.1251
STD	2	110.692	100.519
STD	2	112.411	102.08
STD	2	97.677	88.7004
STD	2	98.932	89.84
STD	2	109.845	99.7501
STD	2	151.369	137.458
STD	2	121.01	109.889
STD	2	92.882	84.346
STD	2	106.578	96.7833
STD	2	90.017	81.7443
STD	2	132.871	120.66
STD	2	109.166	99.1335
STD	2	99.099	89.9917
STD	2	110.971	100.773
STD	2	110.843	100.656
STD	2	86.288	78.358
STD	2	97.216	88.2817
STD	2	91.484	83.0765
HFD	2	35.563	32.2947
HFD	2	14.702	13.3509
HFD	2	13.787	12.52
HFD	2	36.179	32.8541
HFD	2	65.795	59.7484
HFD	2	45.182	41.0297
HFD	2	38.453	34.9191
HFD	2	59.861	54.3597
HFD	2	45.488	41.3076
HFD	2	32.37	29.3952
HFD	2	26.537	24.0982
HFD	2	42.402	38.5052
HFD	2	62.142	56.4311
HFD	2	69.535	63.1446
HFD	2	35.599	32.3274
HFD	2	34.57	31.393
HFD	2	61.121	55.5039
HFD	2	111.397	101.159
HFD	2	115.236	104.646
HFD	2	100.652	91.4019
HFD	2	91.821	83.3825
HFD	2	95.898	87.0848
HFD	2	99.715	90.5511
HFD	2	51.843	47.0786
HFD	2	52.893	48.0321
HFD	2	102.024	92.6479
HFD	2	116.083	105.415
HFD	2	137.025	124.432
HFD	2	104.449	94.85
HFD	2	83.472	75.8008
HFD	2	33.803	30.6965
HFD	2	74.309	67.4799
HFD	2	127.813	116.067
HFD	2	21.41	19.4424
HFD	2	57.472	52.1902
HFD	2	143.817	130.6
HFD	2	79.421	72.1221
HFD	2	130.189	118.224
STD	3	74.052	87.2884
STD	3	69.477	81.8957
STD	3	76.404	90.0609
STD	3	103.968	122.552
STD	3	67.432	79.4852
STD	3	52.866	62.3156
STD	3	63.112	74.393
STD	3	97.852	115.343
STD	3	104.373	123.029
STD	3	82.199	96.8917
STD	3	85.962	101.327
STD	3	73.798	86.989
STD	3	90.156	106.271
STD	3	70.218	82.7691
STD	3	89.94	106.016
STD	3	116.764	137.635
STD	3	93.733	110.487
STD	3	91.136	107.426
STD	3	82.87	97.6826
STD	3	98.793	116.452
STD	3	83.35	98.2484
STD	3	73.971	87.193
STD	3	102.129	120.384
STD	3	93.63	110.366
STD	3	102.813	121.19
STD	3	74.156	87.411
STD	3	100.698	118.697
STD	3	65.497	77.2043
STD	3	92.528	109.067
STD	3	71.202	83.929
HFD	3	53.577	63.1536
HFD	3	53.407	62.9533
HFD	3	19.35	22.8087
HFD	3	73.39	86.5081
HFD	3	53.158	62.6597
HFD	3	58.503	68.9601
HFD	3	62.561	73.7435
HFD	3	88.046	103.784
HFD	3	79.341	93.5228
HFD	3	58.935	69.4694
HFD	3	80.374	94.7405
HFD	3	44.435	52.3775
HFD	3	31.193	36.7686
HFD	3	91.715	108.109
HFD	3	87.892	103.602
HFD	3	88.48	104.295
HFD	3	87.354	102.968
HFD	3	43.068	50.7662
HFD	3	42.749	50.3902
HFD	3	43.697	51.5076
HFD	3	39.283	46.3047
HFD	3	88.583	104.417
HFD	3	72.664	85.6524
HFD	3	93.527	110.245
HFD	3	111.418	131.333
HFD	3	44.021	51.8895
HFD	3	69.296	81.6823
STD	4	100.007	128.344
STD	4	102.89	132.044
STD	4	75.087	96.3626
STD	4	33.672	43.2128
STD	4	61	78.2841
STD	4	92.305	118.459
STD	4	96.848	124.29
STD	4	85.426	109.631
STD	4	88.476	113.545
STD	4	79.973	102.633
STD	4	67.488	86.6105
STD	4	76.075	97.6306
STD	4	67.67	86.844
STD	4	63.981	82.1098
HFD	4	15.28	19.6095
HFD	4	19.124	24.5427
HFD	4	29.25	37.5379
HFD	4	13.432	17.2379
HFD	4	30.417	39.0355
HFD	4	23.468	30.1176
HFD	4	33.456	42.9356
HFD	4	53.466	68.6154
HFD	4	24.06	30.8773
HFD	4	35.014	44.9351
HFD	4	37.854	48.5798
HFD	4	38.195	49.0174
HFD	4	35.601	45.6884

## Sheet: Figure 3B
Std (CLEM)	HFD (CLEM)
0.313896	0.379665
0.313896	0.379665
0.39237	0.379665
0.39237	0.398648
0.470844	0.474581
0.549318	0.474581
0.470844	0.512548
0.313896	0.379665
0.490463	0.664414
0.39237	0.493565
0.510081	0.474581
0.313896	0.360682
0.39237	0.341699
0.39237	0.512548
0.39237	0.550514
0.313896	0.436615
0.470844	0.360682
0.313896	0.341699
0.470844	0.531531
0.490463	0.607464
0.313896	0.493565
0.39237	0.436615
0.470844	0.645431
0.313896	0.379665
0.39237	0.512548
0.39237	0.322715
0.706266	0.341699
0.470844	0.360682
0.470844	0.531531
0.490463	0.645431
0.313896	0.360682
0.431607	0.398648
0.313896	0.683397
0.313896	0.531531
0.549318	0.550514
0.313896	0.379665
0.313896	0.493565
0.470844	0.360682
0.490463	0.531531
0.313896	0.588481
0.39237	0.531531
0.313896	0.360682
0.353133	0.417631
0.431607	0.436615
0.353133	0.341699
0.627792	0.417631
0.470844	0.607464
0.922069	0.341699
0.431607	0.588481
0.431607	0.531531
0.313896	0.455598
0.39237	0.360682
0.470844	0.379665
0.313896	0.512548
0.470844	0.531531
0.372752	0.436615
0.39237	0.341699
0.451226	0.379665
0.313896	0.512548
0.372752	0.398648
0.313896	0.455598
0.470844	0.493565
0.470844	0.379665
0.313896	0.379665
0.353133	0.341699
0.313896	0.398648
0.313896	0.607464
0.313896	0.398648
0.372752	0.360682
0.313896	0.455598
0.588555	0.398648
0.510081	0.379665
0.470844	0.379665
0.725885	0.75933
0.333514	0.531531
0.353133	0.436615
0.431607	0.569497
0.431607	0.341699
0.372752	0.569497
0.372752	0.341699
0.706266	0.569497
0.470844	0.873229
0.706266	0.417631
0.431607	0.512548
0.510081	0.417631
0.313896	0.455598
0.411988	0.854246
0.333514	0.493565
0.39237	0.379665
0.313896	0.75933
0.863214	0.70238
0.39237	0.645431
0.470844	0.721364
0.353133	0.607464
0.549318	0.417631
0.431607	0.341699
0.353133	0.398648
0.313896	0.569497
0.333514	0.683397
0.451226	0.417631
0.627792	0.607464
0.313896	0.683397
0.39237	0.455598
0.490463	0.303732
0.490463	0.303732
0.431607	0.379665
0.313896	0.683397
0.333514	0.493565
0.313896	0.531531
0.549318	0.417631
0.333514	0.455598
0.313896	0.455598
0.313896	0.569497
0.333514	0.778313
0.333514	0.360682
0.313896	0.683397
0.313896	0.341699
0.353133	0.550514
0.765122	0.398648
0.529699	0.436615
0.353133	0.455598
0.431607	0.835263
0.470844	0.417631
0.333514	0.550514
0.313896	0.778313
0.372752	0.455598
0.39237	0.417631
0.313896	0.683397
0.333514	0.474581
0.627792	0.360682
0.39237	0.645431
0.333514	0.607464
0.372752	0.417631
0.490463	0.455598
0.725885	0.683397
0.470844	0.493565
0.411988	0.683397
0.549318	0.493565
0.313896	0.531531
0.313896	0.455598
0.470844	0.379665
0.549318	0.75933
0.451226	0.75933
0.353133	0.455598
0.568936	0.683397
0.431607	0.835263
0.725885	0.455598
0.78474	0.75933
0.372752	0.81628
0.353133	0.417631
0.470844	0.987129
0.39237	0.322715
0.451226	0.81628
0.353133	0.721364
0.470844	0.303732
0.313896	0.379665
0.431607	0.303732
0.39237	0.455598
0.39237	0.531531
0.313896	0.455598
0.39237	0.341699
0.313896	0.379665
0.411988	0.455598
0.451226	0.493565
0.39237	0.341699
0.39237	0.379665
0.39237	0.303732
0.431607	0.588481
0.313896	0.417631
0.39237	0.683397
0.470844	0.379665
0.627792	0.683397
0.411988	0.607464
0.470844	0.417631
0.451226	0.455598
0.549318	0.645431
0.313896	0.531531
0.313896	0.436615
0.372752	0.379665
0.39237	0.531531
0.333514	0.379665
0.313896	0.379665
0.39237	0.303732
0.470844	0.303732
0.470844	0.303732
0.313896	0.455598
0.313896	0.322715
0.451226	0.398648
0.470844	0.455598
0.353133	0.455598
0.431607	0.607464
0.313896	0.70238
0.470844	0.379665
0.470844	0.417631
0.333514	0.645431
0.588555	0.455598
0.510081	0.417631
0.313896	0.303732
0.313896	0.303732
0.313896	0.474581
0.568936	0.607464
0.706266	0.322715
0.353133	0.493565
0.313896	0.493565
0.843596	0.398648
0.39237	0.645431
0.745503	0.379665
0.353133	0.455598
0.431607	0.550514
0.431607	0.550514
0.608174	0.588481
0.431607	0.664414
0.451226	0.341699
0.313896	0.493565
0.667029	0.531531
0.39237	0.379665
0.353133	0.398648
0.333514	0.417631
0.627792	0.379665
0.588555	0.303732
0.313896	0.455598
0.706266	0.531531
0.372752	0.645431
0.353133	0.436615
0.431607	0.683397
0.470844	0.303732
0.431607	0.436615
0.549318	0.436615
0.431607	0.341699
0.667029	0.569497
0.608174	0.303732
0.627792	0.683397
0.39237	0.607464
0.39237	0.607464
0.313896	0.683397
0.529699	0.531531
0.431607	0.493565
0.549318	0.303732
0.353133	0.379665
0.411988	0.607464
0.961306	0.455598
0.353133	0.341699
0.627792	0.341699
0.411988	0.417631
0.313896	0.341699
0.706266	0.341699
0.353133	0.341699
0.411988	0.341699
0.39237	0.322715
0.431607	0.303732
0.39237	0.322715
0.313896	0.379665
0.333514	0.341699
0.353133	0.341699
0.372752	0.398648
0.411988	0.322715
0.431607	0.322715
0.725885	0.398648
0.313896	0.341699
0.372752	0.417631
0.627792	0.398648
0.588555	0.341699
0.823977	0.341699
0.490463	0.398648
0.39237	0.322715
0.313896	0.398648
0.568936	0.341699
0.588555	0.303732
0.372752	0.360682
0.529699	0.303732
0.627792	0.474581
0.313896	0.341699
0.470844	0.322715
0.313896	0.493565
0.470844	0.341699
0.313896	0.303732
0.313896	0.303732
0.313896	0.303732
0.588555	0.455598
0.510081	0.645431
0.431607	0.379665
0.490463	0.455598
0.490463	0.417631
0.568936	0.303732
0.470844	0.531531
0.353133	0.474581
0.313896	0.607464
0.353133	0.455598
0.490463	0.455598
0.431607	0.379665
0.510081	0.379665
0.372752	0.341699
0.549318	0.341699
0.588555	0.341699
0.353133	0.455598
1.0594	0.303732
0.411988	0.303732
0.510081	0.379665
0.451226	0.531531
0.549318	0.626447
0.490463	0.436615
0.39237	0.341699
0.353133	0.303732
0.568936	0.303732
0.313896	0.379665
0.431607	0.303732
0.470844	0.303732
0.313896	0.588481
0.313896	0.303732
0.39237	0.455598
0.627792	0.455598
0.686647	0.531531
0.372752	0.455598
0.549318	0.303732
0.353133	0.493565
0.313896	0.398648
0.490463	0.341699
0.313896	0.303732
0.431607	0.341699
0.313896	0.531531
0.470844	0.303732
0.313896	0.341699
0.39237	0.379665
0.431607	0.455598
0.372752	0.531531
0.470844	0.360682
0.451226	0.607464
0.627792	0.455598
0.706266	0.341699
0.451226	0.341699
0.627792	0.474581
0.39237	0.360682
0.470844	0.379665
0.549318	0.303732
0.411988	0.322715
0.313896	0.303732
0.451226	0.379665
0.39237	0.379665
0.510081	0.303732
0.706266	0.303732
0.470844	0.835263
0.313896	0.341699
0.39237	0.379665
0.490463	0.379665
0.549318	0.417631
0.510081	0.455598
0.353133	0.341699
0.39237	0.607464
0.470844	0.379665
0.313896	0.531531
0.588555	0.474581
0.313896	0.455598
0.313896	0.341699
0.313896	0.341699
0.510081	0.341699
0.313896	0.322715
0.549318	0.360682
0.490463	0.379665
0.313896	0.303732
0.313896	0.341699
0.372752	0.493565
0.333514	0.835263
0.313896	0.341699
0.39237	0.607464
0.470844	0.341699
0.431607	0.417631
0.313896	0.531531
0.313896	0.721364
0.588555	1.74646
0.313896	0.455598
0.313896	0.379665
0.39237	0.379665
0.313896	0.379665
0.549318	0.493565
0.529699	0.398648
0.627792	0.569497
0.333514	0.303732
0.313896	0.417631
0.39237	0.417631
0.313896	0.303732
0.372752	0.303732
0.372752	0.360682
0.510081	0.303732
0.470844	0.360682
0.39237	0.303732
0.549318	0.303732
0.372752	0.493565
0.470844	0.341699
0.470844	0.360682
0.568936	0.417631
0.470844	0.474581
0.313896	0.379665
0.568936	0.417631
0.313896	0.360682
0.313896	0.303732
0.39237	1.89833
0.529699	0.474581
0.470844	0.379665
0.372752	0.398648
0.39237	0.303732
0.706266	0.531531
0.627792	0.303732
0.804358	0.493565
0.725885	0.455598
0.353133	0.341699
0.549318	0.379665
0.39237	0.341699
0.510081	0.303732
0.39237	0.493565
0.39237	0.607464
0.39237	0.417631
0.451226	0.322715
0.510081	0.379665
0.549318	0.436615
0.627792	0.303732
0.510081	0.417631
0.353133	0.379665
0.313896	0.341699
0.667029	0.303732
0.510081	0.303732
0.78474	0.493565
0.627792	0.341699
0.39237	0.303732
0.39237	0.341699
0.313896	0.398648
0.313896	0.474581
0.529699	0.417631
0.470844	0.417631
0.39237	0.341699
0.490463	0.322715
0.667029	0.607464
0.549318	0.512548
0.39237	0.303732
0.470844	0.455598
0.627792	0.303732
0.313896	0.379665
0.627792	0.303732
0.470844	0.417631
0.863214	0.303732
0.627792	0.322715
0.313896	0.436615
0.431607	0.531531
0.313896	0.417631
0.510081	0.303732
0.470844	0.512548
0.451226	0.417631
0.39237	0.455598
0.313896	0.455598
0.470844	0.341699
0.549318	0.417631
0.706266	0.341699
0.353133	0.531531
0.39237	0.797296
0.313896	0.417631
0.470844	0.303732
0.372752	0.303732
0.510081	0.455598
0.39237	0.531531
0.313896	0.303732
0.706266	0.531531
0.451226	0.303732
0.353133	0.398648
0.549318	0.493565
0.353133	0.341699
0.313896	0.360682
0.470844	0.417631
0.627792	0.569497
0.313896	0.379665
0.39237	0.398648
0.313896	0.303732
0.313896	0.911196
0.549318	0.455598
0.39237	0.303732
0.470844	0.455598
0.431607	0.569497
0.431607	0.797296
0.510081	0.379665
1.25558	0.626447
0.568936	0.455598
0.313896	0.417631
0.431607	0.341699
0.431607	0.569497
0.39237	0.303732
0.823977	0.341699
0.39237	0.512548
0.39237	0.417631
0.588555	0.341699
0.39237	0.455598
0.313896	0.360682
0.529699	0.398648
0.510081	0.379665
0.372752	0.455598
0.353133	0.569497
0.627792	0.322715
0.39237	0.531531
0.353133	0.303732
0.313896	0.550514
0.568936	0.455598
0.39237	0.75933
0.490463	0.455598
0.667029	0.569497
0.431607	0.322715
0.510081	0.436615
0.313896	0.303732
0.549318	0.303732
0.372752	0.341699
0.39237	0.607464
0.470844	0.303732
0.333514	0.303732
0.313896	0.303732
0.470844	0.417631
0.470844	0.303732
0.313896	0.531531
0.313896	0.493565
0.313896	0.417631
0.333514	0.436615
0.431607	0.341699
0.39237	0.531531
0.313896	0.379665
0.313896	0.341699
0.313896	0.379665
0.313896	0.531531
0.313896	0.607464
0.411988	0.550514
0.431607	0.341699
0.333514	0.303732
0.627792	0.493565
0.431607	0.512548
0.470844	0.455598
0.588555	0.436615
0.39237	0.379665
0.470844	0.607464
0.627792	0.569497
0.39237	0.455598
0.451226	0.303732
0.431607	0.360682
0.313896	0.398648
0.313896	0.569497
0.372752	0.360682
0.549318	0.303732
0.411988	0.303732
0.313896	0.417631
0.313896	0.531531
0.313896	0.322715
0.372752	0.455598
0.490463	0.360682
0.313896	0.341699
0.470844	0.398648
0.353133	0.360682
0.372752	0.379665
0.529699	0.360682
0.627792	0.303732
0.353133	0.417631
0.706266	0.303732
1.00054	0.455598
0.549318	0.645431
0.39237	0.569497
0.411988	0.398648
0.39237	0.417631
0.765122	0.379665
0.706266	1.48069
0.470844	0.455598
0.39237	0.303732
0.372752	0.512548
0.549318	0.379665
0.667029	0.683397
0.451226	0.493565
0.313896	0.455598
0.313896	0.303732
0.39237	0.493565
0.431607	0.341699
0.39237	0.322715
0.510081	0.721364
0.627792	0.360682
0.627792	0.303732
0.627792	0.322715
0.313896	0.303732
0.490463	0.531531
0.313896	0.455598
0.313896	0.360682
0.313896	0.341699
0.510081	0.360682
0.470844	0.341699
0.313896	0.455598
0.490463	0.493565
0.470844	0.360682
0.470844	0.607464
0.39237	0.303732
0.39237	0.987129
0.411988	0.398648
0.529699	0.360682
0.313896	0.303732
0.353133	0.341699
0.490463	0.303732
0.549318	0.379665
0.353133	0.379665
0.470844	0.341699
0.411988	0.303732
0.510081	0.379665
0.313896	0.417631
0.470844	0.360682
0.333514	0.455598
0.39237	0.303732
0.39237	0.417631
0.372752	0.531531
0.510081	0.531531
0.39237	0.455598
0.39237	0.303732
0.510081	0.493565
0.549318	0.341699
0.431607	0.360682
0.313896	0.417631
0.549318	0.417631
0.568936	0.436615
0.490463	0.531531
0.353133	0.379665
0.372752	0.303732
0.470844	0.303732
0.39237	0.303732
0.431607	0.550514
0.372752	0.607464
1.07902	0.531531
0.313896	0.398648
0.510081	0.360682
0.39237	0.417631
0.313896	0.303732
0.411988	0.683397
0.313896	0.341699
0.451226	0.721364
0.627792	0.607464
0.588555	0.379665
0.39237	0.379665
0.353133	0.645431
0.490463	0.474581
0.431607	0.379665
0.353133	0.512548
0.39237	0.379665
0.411988	0.455598
0.863214	0.455598
0.470844	0.303732
0.313896	0.303732
0.470844	0.436615
0.529699	0.303732
0.39237	0.531531
0.372752	0.341699
0.431607	0.303732
0.431607	0.455598
0.39237	0.303732
0.353133	0.360682
0.686647	0.474581
0.823977	0.341699
0.411988	0.493565
0.313896	0.569497
0.353133	0.531531
0.706266	0.436615
0.39237	0.493565
0.470844	0.455598
0.411988	0.417631
0.353133	0.341699
0.39237	0.531531
0.411988	0.493565
0.411988	0.588481
0.431607	0.512548
0.353133	0.417631
0.451226	0.75933
0.39237	0.626447
0.39237	0.455598
0.372752	0.341699
0.333514	0.683397
0.313896	0.341699
0.529699	0.417631
0.313896	0.303732
0.372752	0.455598
0.510081	0.341699
0.804358	0.341699
0.568936	0.303732
0.686647	0.588481
0.470844	0.474581
0.313896	0.417631
0.313896	0.531531
0.470844	0.493565
0.313896	0.341699
0.353133	0.417631
0.313896	0.303732
0.313896	0.645431
0.39237	0.379665
0.372752	0.341699
0.372752	0.455598
0.372752	0.341699
0.313896	0.417631
0.765122	0.417631
0.510081	0.493565
0.353133	0.322715
0.451226	0.474581
0.568936	0.379665
0.549318	0.303732
0.333514	0.341699
0.333514	0.75933
0.510081	0.436615
0.313896	0.417631
0.549318	0.455598
0.470844	0.398648
0.353133	0.474581
0.431607	0.341699
0.470844	0.531531
0.353133	0.303732
0.510081	0.455598
0.490463	0.303732
0.313896	0.341699
0.470844	0.607464
0.510081	0.360682
0.353133	0.303732
0.470844	0.303732
0.372752	0.455598
0.588555	0.436615
0.39237	0.569497
0.686647	0.873229
0.313896	0.531531
0.431607	0.341699
0.313896	0.379665
0.863214	1.10103
0.313896	0.417631
0.431607	0.417631
0.745503	0.493565
0.431607	0.588481
0.470844	0.626447
0.313896	0.303732
0.39237	0.341699
0.608174	0.341699
0.431607	0.436615
0.353133	0.493565
0.470844	0.341699
0.470844	0.531531
0.353133	0.303732
0.39237	0.303732
0.490463	0.455598
0.510081	0.379665
0.431607	0.683397
0.823977	0.436615
0.39237	0.341699
0.333514	0.379665
1.09864	0.341699
0.470844	0.360682
0.549318	0.474581
0.588555	0.303732
0.372752	0.303732
0.706266	0.303732
0.549318	0.455598
0.549318	0.379665
0.372752	0.341699
0.313896	0.303732
0.627792	0.531531
0.313896	0.455598
0.411988	0.607464
0.510081	0.379665
0.470844	0.303732
0.431607	0.569497
0.667029	0.493565
0.549318	0.379665
0.372752	0.531531
0.39237	0.341699
0.568936	0.360682
0.39237	0.455598
0.470844	0.303732
0.411988	0.341699
0.510081	0.607464
0.549318	0.341699
0.353133	0.417631
0.431607	0.417631
0.39237	0.303732
0.470844	0.474581
0.39237	0.360682
0.411988	0.379665
0.353133	0.379665
0.372752	0.493565
0.667029	0.341699
0.588555	0.303732
0.372752	0.322715
0.490463	0.455598
0.313896	0.512548
0.608174	0.911196
0.411988	0.493565
0.39237	0.455598
0.490463	0.493565
0.667029	0.341699
0.313896	0.341699
0.411988	0.379665
0.470844	0.455598
0.745503	1.06306
0.470844	0.436615
0.431607	0.341699
0.490463	0.341699
0.588555	0.341699
0.313896	0.417631
0.706266	0.569497
0.706266	0.683397
0.529699	0.569497
0.313896	0.379665
0.431607	0.493565
0.470844	0.645431
0.627792	0.835263
0.470844	0.303732
0.353133	0.569497
0.39237	0.607464
0.431607	0.683397
0.470844	0.341699
0.313896	0.417631
0.39237	0.607464
0.39237	0.493565
0.313896	0.493565
0.313896	0.379665
0.549318	0.341699
0.529699	0.322715
0.804358	0.341699
0.39237	0.360682
0.353133	0.493565
0.64741	0.379665
0.549318	0.379665
0.372752	0.417631
0.39237	0.303732
0.39237	0.303732
0.333514	1.13899
0.451226	0.531531
0.588555	0.417631
0.313896	0.341699
0.333514	0.322715
0.313896	0.626447
0.431607	0.379665
0.411988	0.493565
0.667029	0.303732
0.470844	0.379665
0.470844	0.531531
0.549318	0.341699
0.313896	0.322715
0.313896	0.398648
0.313896	0.911196
0.372752	0.341699
0.39237	0.455598
0.39237	0.797296
0.431607	0.379665
0.510081	0.721364
0.627792	0.379665
0.510081	0.436615
0.353133	0.474581
0.353133	0.398648
0.313896	0.455598
0.961306	0.455598
0.313896	0.360682
0.333514	0.303732
0.431607	0.379665
0.372752	0.341699
0.353133	0.455598
0.549318	0.417631
0.313896	0.417631
0.39237	0.436615
0.39237	0.360682
1.02016	0.303732
0.372752	0.569497
0.333514	0.417631
0.372752	0.379665
0.39237	0.341699
0.549318	0.398648
0.313896	0.455598
0.39237	0.455598
0.568936	0.303732
0.313896	0.303732
0.39237	0.493565
0.451226	0.436615
0.39237	0.379665
0.627792	0.303732
0.39237	0.341699
0.411988	0.417631
0.510081	0.455598
0.549318	0.379665
0.39237	0.588481
0.941688	0.398648
0.39237	0.436615
0.372752	0.303732
0.725885	0.303732
0.353133	0.303732
0.353133	0.417631
0.353133	0.341699
0.490463	0.379665
0.313896	0.379665
0.529699	0.379665
0.78474	0.607464
0.313896	0.493565
0.608174	0.341699
0.353133	0.322715
0.313896	0.455598
0.529699	0.322715
0.470844	0.303732
0.313896	0.493565
0.980925	0.417631
0.431607	0.398648
0.431607	0.493565
0.39237	0.360682
0.411988	0.607464
0.313896	0.398648
0.313896	0.455598
0.627792	0.379665
0.313896	0.379665
0.313896	0.379665
0.313896	0.303732
0.333514	0.379665
0.588555	0.379665
0.313896	0.474581
0.313896	0.303732
0.451226	0.303732
0.39237	0.683397
0.411988	0.341699
0.411988	0.360682
0.549318	0.341699
0.353133	0.341699
0.333514	0.455598
0.353133	0.341699
0.627792	0.341699
0.588555	0.379665
0.470844	0.322715
0.470844	0.379665
0.549318	0.721364
0.411988	0.379665
0.510081	0.379665
0.549318	0.322715
0.706266	0.531531
0.313896	0.607464
0.667029	0.322715
0.431607	0.455598
0.39237	0.512548
0.78474	0.303732
0.39237	0.493565
0.313896	0.341699
0.372752	0.455598
0.470844	0.379665
0.313896	0.322715
0.510081	0.322715
0.549318	0.303732
0.333514	0.455598
0.627792	0.379665
0.490463	0.550514
0.39237	0.379665
0.333514	0.417631
0.39237	0.303732
0.745503	0.341699
0.431607	0.360682
0.588555	0.493565
0.313896	0.455598
0.411988	0.303732
0.549318	0.322715
0.823977	0.379665
0.470844	0.341699
0.411988	0.531531
0.313896	0.455598
0.372752	1.13899
0.431607	0.379665
0.39237	0.417631
0.490463	0.322715
0.510081	0.303732
0.39237	0.417631
0.313896	0.341699
0.372752	0.455598
0.64741	0.417631
0.39237	0.379665
0.568936	0.493565
0.941688	0.360682
0.510081	0.341699
0.411988	0.303732
0.490463	0.455598
0.470844	0.607464
0.588555	0.303732
0.470844	0.550514
0.313896	0.531531
0.490463	0.303732
0.470844	0.379665
0.39237	0.379665
0.411988	0.455598
0.333514	0.303732
0.470844	0.493565
0.470844	0.303732
0.313896	0.455598
0.39237	0.379665
0.431607	0.303732
0.588555	0.303732
0.549318	0.398648
0.39237	0.341699
0.313896	0.588481
0.39237	0.531531
0.470844	0.417631
0.706266	0.455598
0.588555	0.70238
0.313896	0.531531
0.313896	0.379665
0.39237	0.360682
0.39237	0.379665
0.333514	0.341699
0.313896	0.379665
0.411988	0.417631
0.313896	0.379665
0.627792	0.474581
0.510081	0.398648
0.313896	0.303732
0.627792	0.303732
0.313896	0.341699
0.510081	0.398648
0.431607	0.341699
0.313896	0.379665
0.510081	0.379665
0.39237	0.360682
0.353133	0.379665
0.470844	0.721364
0.568936	0.379665
0.470844	0.379665
0.411988	0.455598
0.313896	0.303732
0.333514	0.322715
0.353133	0.303732
0.411988	0.664414
0.686647	0.417631
0.568936	0.379665
0.529699	0.303732
0.39237	0.341699
0.313896	0.588481
0.353133	0.569497
0.39237	0.569497
0.313896	0.303732
0.470844	0.645431
0.39237	0.341699
0.627792	0.607464
0.470844	0.588481
0.627792	0.531531
0.313896	0.379665
0.549318	0.398648
0.411988	0.379665
0.313896	0.607464
0.490463	0.379665
0.39237	0.911196
0.431607	0.493565
0.411988	0.531531
0.490463	0.322715
0.470844	0.493565
0.627792	0.569497
0.353133	0.379665
0.313896	0.303732
0.353133	0.379665
0.411988	0.512548
0.667029	0.417631
0.549318	0.645431
0.470844	0.455598
0.333514	0.379665
0.490463	0.531531
0.313896	0.569497
0.706266	0.493565
0.490463	0.379665
0.411988	0.379665
0.470844	0.379665
0.39237	0.341699
0.431607	0.303732
0.372752	0.303732
0.333514	0.436615
0.333514	0.303732
0.313896	0.455598
0.490463	0.493565
0.608174	0.417631
0.39237	0.341699
0.313896	0.303732
0.372752	0.721364
0.431607	0.493565
0.39237	0.303732
0.333514	0.303732
0.353133	0.303732
0.470844	0.512548
0.39237	0.303732
0.510081	0.379665
0.64741	1.10103
0.313896	0.379665
0.333514	0.379665
0.470844	0.303732
0.451226	0.493565
0.490463	0.455598
0.333514	0.398648
0.353133	0.360682
0.529699	0.379665
0.470844	0.398648
0.313896	0.379665
0.568936	0.303732
0.902451	0.607464
0.39237	0.341699
0.490463	0.303732
0.333514	0.455598
0.706266	0.417631
0.333514	0.569497
0.588555	0.341699
0.765122	0.379665
0.549318	0.607464
0.470844	0.303732
0.510081	0.303732
0.39237	0.303732
0.78474	0.360682
0.568936	0.455598
0.549318	0.360682
0.333514	0.303732
0.451226	0.417631
0.333514	0.303732
0.333514	0.379665
0.39237	0.721364
0.627792	0.341699
0.490463	0.398648
0.588555	0.379665
0.490463	0.417631
0.313896	0.322715
0.333514	0.493565
0.411988	0.531531
0.39237	0.303732
0.313896	0.569497
0.372752	0.303732
0.725885	0.512548
0.353133	0.303732
0.333514	0.341699
0.333514	0.303732
0.470844	0.379665
0.608174	1.30984
0.568936	0.607464
0.549318	0.512548
0.490463	0.303732
0.627792	0.417631
0.470844	0.626447
0.627792	0.436615
0.549318	0.379665
0.470844	0.379665
0.568936	0.379665
0.313896	0.303732
0.39237	0.455598
0.372752	0.341699
0.490463	0.341699
0.333514	0.303732
0.490463	0.303732
0.353133	0.303732
0.64741	0.531531
0.39237	0.360682
0.333514	0.303732
0.470844	0.569497
0.667029	0.493565
0.39237	0.417631
0.333514	0.303732
0.313896	0.531531
0.333514	0.417631
0.627792	0.360682
0.313896	0.626447
0.313896	0.455598
0.627792	0.303732
0.470844	0.398648
0.333514	0.303732
0.470844	0.626447
0.510081	0.455598
0.431607	0.417631
0.313896	0.379665
0.470844	0.588481
0.568936	0.303732
0.588555	0.569497
0.333514	0.683397
0.588555	0.379665
0.431607	0.607464
0.431607	0.683397
0.470844	0.531531
0.470844	0.379665
0.313896	0.303732
0.411988	0.303732
0.451226	0.303732
0.39237	0.360682
0.745503	0.379665
0.529699	0.303732
0.411988	0.379665
0.568936	0.379665
0.353133	0.303732
0.39237	0.683397
0.372752	0.341699
0.39237	0.341699
0.470844	0.379665
0.549318	0.303732
0.353133	0.569497
0.529699	0.379665
0.313896	0.398648
0.313896	0.75933
0.490463	0.303732
0.549318	0.303732
0.490463	0.417631
0.411988	0.303732
0.490463	0.303732
0.353133	0.303732
0.313896	0.379665
0.470844	0.379665
0.39237	0.531531
0.372752	0.455598
0.333514	0.379665
0.510081	0.303732
0.725885	0.303732
0.961306	0.398648
0.470844	0.531531
0.431607	0.303732
0.313896	1.10103
0.470844	0.379665
0.490463	0.303732
0.470844	0.531531
0.313896	0.455598
0.411988	0.303732
0.333514	0.379665
0.39237	0.303732
0.411988	0.455598
0.470844	0.531531
0.313896	0.303732
0.627792	0.379665
0.39237	0.379665
0.529699	0.531531
0.353133	0.303732
0.627792	0.379665
0.39237	0.379665
0.372752	0.303732
0.313896	0.379665
0.568936	0.303732
0.470844	0.341699
0.549318	0.873229
0.39237	0.341699
0.39237	0.341699
0.706266	0.417631
0.490463	0.626447
0.725885	0.493565
0.39237	0.360682
0.470844	0.341699
0.588555	0.322715
1.11825	0.493565
0.490463	0.379665
0.823977	0.379665
0.431607	1.89833
0.313896	0.379665
0.333514	0.873229
0.588555	0.474581
0.588555	0.379665
0.411988	0.493565
0.627792	0.835263
0.313896	0.911196
0.490463	2.12612
0.627792	0.930179
0.313896	1.17696
0.549318	0.607464
0.353133	1.15798
0.470844	1.04408
0.470844	0.455598
0.333514	0.455598
0.529699	1.08205
0.313896	0.683397
0.313896	0.417631
0.549318	2.24002
0.470844	1.74646
0.431607	0.588481
0.313896	1.99324
0.470844	1.13899
0.627792	0.81628
0.529699	1.0251
0.470844	1.23391
0.353133	1.40476
0.667029	0.911196
0.39237	1.13899
0.353133	0.379665
0.333514	0.379665
0.725885	1.29086
0.39237	1.13899
0.510081	0.474581
0.470844	0.569497
0.313896	1.63256
0.372752	1.17696
0.431607	0.683397
0.431607	1.21493
0.490463	1.59459
0.411988	0.797296
0.725885	0.70238
0.549318	1.59459
0.313896	0.341699
0.39237	1.49968
0.490463	1.04408
1.2752	0.835263
0.39237	0.455598
0.686647	1.59459
0.549318	2.65766
0.333514	1.38578
0.39237	1.63256
0.490463	1.63256
0.411988	1.0251
0.451226	0.835263
0.353133	0.81628
0.470844	0.987129
0.78474	1.25289
0.451226	1.0251
0.353133	0.645431
0.451226	0.930179
0.313896	1.63256
0.686647	0.721364
0.313896	1.70849
0.686647	0.911196
0.353133	1.0251
0.39237	0.474581
0.470844	0.360682
0.39237	1.0251
0.39237	1.04408
0.470844	0.645431
0.353133	0.455598
0.353133	1.25289
0.39237	0.569497
0.313896	1.0251
0.313896	0.569497
0.490463	1.15798
0.549318	1.10103
0.313896	0.911196
0.353133	0.949163
0.313896	1.38578
0.686647	1.51866
0.706266	1.0251
0.39237	1.74646
0.510081	1.13899
0.470844	0.569497
0.39237	2.16409
0.353133	2.05019
0.627792	1.51866
0.470844	1.15798
0.706266	1.55663
0.843596	0.949163
0.510081	2.12612
0.470844	0.645431
0.431607	0.911196
0.490463	0.721364
0.529699	0.778313
0.510081	0.949163
0.39237	0.569497
0.313896	0.683397
0.706266	0.797296
0.39237	1.40476
0.470844	1.38578
0.529699	1.0251
0.627792	1.36679
0.706266	1.10103
0.353133	1.59459
0.39237	0.664414
0.333514	0.930179
0.333514	0.797296
0.745503	1.25289
0.313896	0.835263
0.431607	1.10103
0.431607	0.683397
0.39237	0.683397
0.39237	0.569497
0.627792	1.06306
0.431607	0.683397
0.353133	0.645431
0.804358	0.930179
0.39237	0.911196
0.490463	1.55663
0.470844	0.911196
0.510081	1.06306
0.490463	1.36679
0.431607	1.86036
0.510081	0.797296
0.510081	1.74646
0.451226	1.25289
0.313896	0.949163
0.333514	0.683397
0.529699	0.75933
0.39237	0.721364
0.706266	0.797296
0.313896	2.73359
0.313896	0.455598
0.39237	1.0251
0.431607	1.44273
0.568936	1.0251
0.313896	1.44273
0.490463	1.23391
0.490463	1.08205
0.529699	0.645431
0.353133	0.797296
0.529699	0.778313
0.431607	0.949163
0.313896	2.16409
0.313896	1.25289
0.39237	0.911196
0.490463	1.40476
0.470844	1.23391
0.333514	1.82239
0.549318	0.455598
0.313896	0.797296
0.313896	0.930179
0.411988	1.70849
0.353133	0.569497
0.39237	1.82239
0.39237	0.911196
0.64741	0.455598
0.627792	1.36679
0.39237	1.0251
0.765122	0.911196
0.470844	2.14511
0.627792	2.39189
0.529699	1.48069
0.39237	0.379665
0.313896	0.645431
0.39237	0.455598
0.313896	1.36679
0.313896	0.778313
0.313896	1.36679
0.313896	0.911196
0.313896	1.21493
0.353133	0.778313
0.313896	0.778313
0.313896	0.911196
0.313896	2.31596
0.313896	1.25289
0.470844	1.36679
0.490463	1.0251
0.588555	0.683397
0.431607	0.70238
0.627792	0.740347
0.39237	1.82239
0.333514	1.59459
0.510081	1.49968
0.470844	3.18919
0.313896	1.0251
0.353133	0.588481
0.549318	0.968146
0.431607	0.949163
0.667029	0.398648
0.431607	1.25289
0.568936	0.75933
0.470844	0.797296
0.431607	1.70849
0.451226	1.13899
0.549318	1.48069
0.313896	2.22104
0.39237	1.13899
0.353133	1.13899
0.431607	0.911196
0.470844	0.911196
0.627792	0.949163
0.470844	1.17696
0.313896	0.778313
0.313896	0.569497
0.627792	1.06306
0.372752	1.32883
0.313896	1.13899
0.431607	2.29697
0.686647	0.550514
0.39237	0.645431
0.588555	0.303732
0.490463	1.59459
0.39237	0.968146
0.39237	0.455598
0.510081	0.683397
0.313896	0.797296
0.353133	1.10103
0.941688	1.06306
0.490463	1.25289
0.431607	1.59459
0.313896	1.55663
0.353133	1.0251
0.313896	1.00611
0.39237	0.797296
0.470844	0.835263
0.451226	1.40476
0.313896	0.911196
0.608174	0.569497
0.313896	0.70238
0.549318	0.797296
0.353133	1.40476
0.470844	1.76544
0.451226	1.0251
0.313896	0.531531
0.470844	1.06306
0.549318	0.987129
0.353133	1.0251
0.686647	1.15798
0.39237	0.873229
0.39237	1.36679
0.39237	0.797296
0.313896	0.550514
0.686647	2.12612
0.39237	0.455598
0.313896	0.797296
0.333514	0.911196
0.510081	0.455598
0.353133	0.664414
0.313896	0.987129
0.470844	1.48069
0.470844	0.683397
0.470844	2.01222
0.353133	0.797296
0.823977	0.797296
0.490463	0.911196
0.470844	1.25289
0.353133	2.27799
0.313896	1.00611
0.490463	1.15798
0.549318	0.664414
0.313896	1.36679
0.431607	0.81628
0.627792	0.911196
0.490463	1.17696
0.353133	0.873229
0.529699	1.10103
0.353133	1.13899
0.313896	1.25289
0.588555	1.93629
0.353133	1.30984
0.431607	0.987129
0.39237	1.17696
0.313896	1.06306
0.353133	2.08816
0.313896	0.797296
0.333514	1.70849
0.313896	1.70849
0.313896	1.36679
0.372752	1.70849
0.313896	0.911196
0.313896	1.0251
0.490463	0.341699
0.313896	1.44273
0.353133	1.36679
0.39237	1.06306
0.411988	2.39189
0.313896	1.70849
0.372752	1.44273
0.313896	1.82239
0.39237	1.82239
0.313896	1.86036
0.411988	1.0251
0.333514	0.569497
0.353133	1.29086
0.39237	1.70849
0.627792	1.53764
0.313896	0.569497
0.490463	0.531531
0.510081	1.93629
0.39237	0.797296
0.431607	0.379665
0.549318	1.13899
0.313896	1.70849
0.451226	1.25289
0.549318	2.16409
0.39237	1.04408
0.431607	1.25289
0.470844	1.25289
0.549318	1.86036
0.313896	1.0251
0.470844	0.455598
0.39237	0.949163
0.549318	1.86036
0.451226	0.683397
0.313896	1.55663
0.313896	0.892213
0.353133	1.70849
0.588555	0.930179
0.313896	1.70849
0.411988	1.70849
0.313896	1.93629
0.411988	1.84138
0.490463	0.987129
0.529699	0.341699
0.470844	1.70849
0.431607	1.97426
0.706266	1.36679
0.490463	1.63256
0.39237	1.48069
0.490463	2.31596
0.353133	2.05019
0.313896	0.797296
0.313896	1.70849
0.765122	1.48069
0.313896	1.84138
0.411988	2.39189
0.411988	1.42374
0.411988	0.531531
0.470844	1.76544
0.686647	0.379665
0.490463	2.05019
0.39237	1.00611
0.510081	0.303732
0.313896	1.86036
0.313896	1.38578
0.313896	1.29086
0.451226	2.01222
0.470844	2.46782
0.353133	1.40476
0.333514	1.51866
0.313896	1.84138
0.411988	1.93629
0.588555	1.51866
0.313896	1.89833
0.313896	1.29086
0.470844	1.21493
0.470844	1.21493
0.431607	0.531531
0.353133	0.531531
0.353133	0.721364
0.510081	1.25289
0.588555	0.797296
0.39237	0.379665
0.470844	1.86036
0.313896	2.39189
0.627792	0.531531
0.627792	1.51866
0.431607	0.379665
0.470844	0.379665
0.353133	0.550514
0.39237	0.607464
0.411988	0.968146
0.549318	1.36679
0.313896	1.93629
0.470844	0.797296
0.313896	1.21493
0.667029	0.645431
0.411988	1.32883
0.411988	0.949163
0.431607	0.531531
0.313896	1.63256
0.353133	0.569497
0.313896	1.40476
0.588555	0.797296
0.451226	1.89833
0.549318	0.379665
0.529699	0.873229
0.667029	1.44273
0.470844	0.341699
0.39237	0.341699
0.510081	1.25289
0.470844	0.417631
0.353133	1.78443
0.490463	0.607464
0.490463	0.379665
0.431607	2.46782
0.529699	0.341699
0.451226	0.341699
0.333514	0.341699
0.529699	0.341699
0.39237	0.531531
0.353133	0.322715
0.353133	1.44273
0.372752	0.417631
0.510081	0.531531
0.470844	0.303732
0.313896	0.379665
0.470844	0.398648
0.39237	0.607464
0.39237	0.417631
0.431607	0.341699
0.431607	0.512548
0.411988	0.721364
0.333514	0.341699
0.333514	0.721364
0.353133	0.341699
0.431607	0.341699
0.313896	0.360682
0.667029	0.455598
0.470844	0.455598
0.353133	0.626447
0.431607	0.474581
0.313896	1.70849
0.39237	0.569497
0.333514	1.48069
0.529699	1.21493
0.510081	1.53764
0.529699	0.531531
0.451226	0.474581
0.451226	0.569497
0.510081	1.48069
0.470844	0.626447
0.470844	1.40476
0.313896	2.25901
0.490463	2.61969
0.431607	0.930179
0.411988	0.854246
0.941688	0.436615
0.549318	0.531531
0.510081	0.512548
0.333514	0.664414
0.353133	0.664414
0.549318	1.42374
0.353133	1.06306
0.313896	0.911196
0.470844	1.0251
0.313896	0.493565
0.588555	0.512548
0.39237	0.512548
0.470844	0.493565
0.313896	2.16409
0.451226	1.21493
0.451226	0.645431
0.549318	0.740347
0.470844	0.360682
0.431607	0.645431
0.313896	0.455598
0.39237	1.80341
0.353133	2.14511
0.451226	1.21493
0.411988	1.57561
0.431607	0.379665
0.353133	0.607464
0.706266	0.322715
0.39237	0.417631
0.333514	2.03121
0.549318	0.512548
0.39237	0.797296
0.470844	0.778313
0.39237	0.493565
0.333514	0.436615
0.706266	0.474581
0.39237	0.664414
0.313896	1.51866
0.568936	0.645431
0.333514	0.322715
0.313896	1.78443
0.510081	1.97426
0.353133	1.80341
0.353133	2.01222
0.431607	0.645431
0.353133	0.360682
0.451226	1.17696
0.313896	0.455598
0.353133	0.474581
0.470844	0.930179
0.431607	0.341699
0.313896	0.360682
0.353133	0.968146
0.549318	0.683397
0.470844	1.30984
0.313896	0.588481
0.529699	0.474581
0.490463	1.57561
0.353133	0.930179
0.333514	0.70238
0.510081	0.664414
0.39237	0.70238
0.725885	0.607464
0.470844	0.968146
0.510081	1.34781
0.39237	1.48069
0.431607	0.835263
0.451226	2.10714
0.510081	1.30984
0.353133	0.360682
0.313896	0.70238
0.549318	0.360682
0.411988	0.417631
0.353133	2.52477
0.451226	0.474581
0.510081	0.360682
0.431607	0.493565
0.529699	1.0251
0.667029	0.455598
0.313896	0.854246
0.353133	0.341699
0.353133	0.550514
0.313896	0.721364
0.510081	0.417631
0.313896	2.18307
0.39237	1.19594
0.313896	1.80341
0.411988	0.740347
0.588555	1.32883
0.549318	0.607464
0.333514	1.32883
0.568936	1.00611
0.353133	0.81628
0.313896	0.531531
0.490463	0.873229
0.470844	0.854246
0.313896	1.89833
0.431607	1.21493
0.39237	2.60071
0.39237	0.75933
0.470844	1.57561
0.353133	0.81628
0.313896	0.740347
0.353133	1.29086
0.431607	1.65154
0.470844	0.455598
0.706266	1.63256
0.490463	1.86036
0.313896	0.949163
0.353133	0.512548
0.470844	0.930179
0.667029	1.40476
0.470844	0.474581
0.470844	0.531531
0.627792	0.892213
0.411988	0.398648
0.431607	1.00611
0.725885	1.99324
0.313896	1.30984
0.431607	1.30984
0.64741	1.97426
0.470844	2.08816
0.588555	2.01222
0.353133	1.00611
0.313896	0.645431
0.549318	2.05019
0.451226	1.25289
0.490463	0.721364
0.608174	2.10714
0.372752	0.987129
0.39237	0.455598
0.470844	0.911196
0.490463	1.70849
0.667029	1.82239
0.470844	0.778313
0.39237	0.626447
0.431607	1.87934
0.372752	1.23391
0.431607	1.87934
0.529699	0.569497
0.39237	0.81628
0.667029	0.645431
0.431607	1.51866
0.529699	2.01222
0.470844	1.38578
0.549318	1.15798
0.549318	1.21493
0.39237	1.70849
0.39237	0.683397
0.313896	0.778313
0.490463	0.645431
0.39237	0.70238
0.313896	0.778313
0.353133	0.930179
0.431607	0.949163
0.39237	0.550514
0.313896	0.740347
0.431607	0.778313
0.470844	2.31596
0.431607	1.25289
0.431607	0.379665
0.470844	0.569497
0.568936	2.37291
0.510081	0.588481
0.627792	1.46171
0.353133	0.607464
0.451226	0.664414
0.353133	2.37291
0.313896	1.59459
0.313896	0.417631
0.411988	1.06306
0.411988	0.626447
0.470844	1.68951
0.313896	0.379665
0.588555	1.68951
0.333514	1.06306
0.588555	1.0251
0.313896	0.873229
0.313896	0.854246
0.353133	1.27188
0.706266	0.778313
0.510081	1.59459
0.353133	1.08205
0.470844	0.474581
0.470844	1.00611
0.568936	0.474581
0.39237	1.38578
0.39237	0.493565
0.431607	1.63256
0.313896	1.29086
0.313896	0.607464
0.333514	1.44273
0.431607	0.512548
0.510081	1.44273
0.39237	1.80341
0.549318	0.778313
0.451226	0.892213
0.353133	1.84138
0.372752	0.778313
0.431607	1.65154
0.411988	0.949163
0.431607	1.63256
0.470844	0.892213
0.39237	0.968146
0.411988	2.35392
0.627792	1.57561
0.353133	0.569497
0.313896	0.854246
0.470844	2.24002
0.313896	1.0251
0.431607	1.34781
0.39237	0.968146
0.333514	1.80341
0.313896	2.24002
0.333514	1.67053
0.353133	0.70238
0.490463	1.89833
0.431607	1.65154
0.39237	1.29086
0.470844	2.20206
0.39237	0.531531
0.39237	1.32883
0.313896	1.89833
0.313896	1.23391
0.431607	0.493565
0.510081	1.36679
0.549318	2.05019
0.313896	1.19594
0.313896	0.70238
0.39237	0.379665
0.313896	1.70849
0.470844	0.797296
0.451226	0.493565
0.78474	1.48069
0.353133	1.30984
0.470844	1.21493
0.470844	0.949163
0.39237	2.06917
0.313896	0.778313
0.411988	1.25289
0.39237	1.27188
0.39237	0.588481
0.510081	1.61358
0.313896	0.569497
0.588555	2.37291
0.549318	0.645431
0.549318	1.61358
0.313896	0.930179
0.451226	1.25289
0.529699	1.27188
0.353133	0.569497
0.313896	0.835263
0.313896	1.32883
0.313896	0.778313
0.411988	2.06917
0.39237	1.17696
0.568936	0.417631
0.510081	0.569497
0.39237	1.48069
0.549318	0.740347
0.470844	1.19594
0.353133	1.76544
0.372752	1.44273
0.431607	1.48069
0.333514	1.74646
0.431607	0.588481
0.333514	0.70238
0.39237	0.70238
0.313896	0.968146
0.627792	0.512548
0.372752	1.74646
0.353133	1.19594
0.313896	1.13899
0.627792	0.341699
0.313896	1.25289
0.313896	1.12001
0.313896	1.93629
0.39237	0.968146
0.863214	1.89833
0.313896	0.835263
0.843596	2.77155
0.470844	0.75933
0.313896	0.987129
0.667029	2.16409
0.313896	0.569497
0.372752	0.930179
0.490463	0.569497
0.529699	1.59459
0.39237	1.00611
0.39237	0.968146
0.549318	0.683397
0.490463	1.72748
0.411988	1.84138
0.313896	0.930179
0.549318	0.930179
0.470844	1.74646
0.313896	0.75933
0.549318	1.30984
0.39237	1.55663
0.549318	0.797296
0.431607	1.13899
0.353133	1.67053
0.313896	0.550514
0.313896	1.76544
0.313896	0.607464
0.470844	0.626447
0.568936	0.892213
0.765122	1.21493
0.372752	1.46171
0.470844	1.91731
0.353133	1.82239
0.313896	1.59459
0.39237	0.930179
0.588555	0.379665
0.313896	1.21493
0.353133	2.24002
0.39237	1.55663
0.470844	1.23391
0.313896	1.38578
0.313896	0.873229
0.39237	2.01222
0.313896	1.36679
0.470844	0.968146
0.667029	0.683397
0.39237	0.911196
0.313896	0.778313
[truncated: 2,078 more rows]

## Sheet: Figure 4B
condition	experiment	cell volume	LD volume	% LD volume/cell volume
Lpp>ctrl	1	33994	53	0.15591
Lpp>ctrl	1	29802	31	0.10402
Lpp>ctrl	1	25758	69	0.267878
Lpp>ctrl	1	35391	55	0.155407
Lpp>ctrl	1	27016	42	0.155463
Lpp>ctrl	1	42356	126	0.297479
Lpp>ctrl	1	31113	112	0.359978
Lpp>ctrl	1	28211	10	0.0354472
Lpp>ctrl	1	41818	3	0.00717394
Lpp>ctrl	1	39306	51	0.129751
Lpp>ctrl	1	33092	34	0.102744
Lpp>ctrl	1	31090	32	0.102927
Lpp>ctrl	1	33652	50	0.14858
Lpp>ctrl	1	32422	17	0.0524335
Lpp>ctrl	1	37870	53	0.139952
Lpp>ctrl	1	38331	66	0.172184
Lpp>ctrl	1	33452	30	0.0896807
Lpp>ctrl	1	38020	25	0.0657549
Lpp>ctrl	1	40021	23	0.0574698
Lpp>ctrl	1	23406	49	0.209348
Lpp>ctrl	1	32745	152	0.464193
Lpp>ctrl	1	40519	145	0.357857
Lpp>ATGL	1	16959	1133	6.68082
Lpp>ATGL	1	16234	1727	10.6382
Lpp>ATGL	1	25568	1470	5.74937
Lpp>ATGL	1	24479	1058	4.32207
Lpp>ATGL	1	24834	1280	5.15422
Lpp>ATGL	1	23125	1298	5.61297
Lpp>ATGL	1	26625	1588	5.96432
Lpp>ATGL	1	21715	1066	4.90905
Lpp>ATGL	1	23740	1396	5.88037
Lpp>ATGL	1	24236	1207	4.98019
Lpp>ATGL	1	23953	1103	4.60485
Lpp>ATGL	1	19899	1208	6.07066
Lpp>ATGL	1	23904	1127	4.71469
Lpp>ATGL	1	19827	987	4.97806
Lpp>ATGL	1	24016	1277	5.31729
Lpp>ATGL	1	19763	1235	6.24905
Lpp>ATGL	1	18870	1285	6.80975
Lpp>ATGL	1	22938	1247	5.43639
Lpp>ATGL	1	25835	1530	5.9222
Lpp>ATGL	1	25115	1150	4.57894
Lpp>ATGL	1	29452	1631	5.53782
Lpp>ATGL	1	24100	1309	5.43154
Lpp>ATGL	1	19805	1272	6.42262
Lpp>ATGL	1	14612	730	4.99589
Lpp>ATGL	1	18715	969	5.17766
Lpp>ATGL	1	23045	1402	6.08375
Lpp>ATGL	1	23564	1046	4.43897
Lpp>ATGL	1	26620	1304	4.89857
Lpp>ATGL	1	35292	1540	4.3636
Lpp>ATGL	1	22811	994	4.35755
Lpp>ATGL	1	29580	1068	3.61055
Lpp>ctrl	2	25316	69.38	0.274056
Lpp>ctrl	2	26201	50	0.190832
Lpp>ctrl	2	25326	104	0.410645
Lpp>ctrl	2	22562	106.32	0.471235
Lpp>ctrl	2	28000	248	0.885714
Lpp>ctrl	2	25188	208	0.82579
Lpp>ctrl	2	26923	13.08	0.048583
Lpp>ctrl	2	24475	12.73	0.0520123
Lpp>ctrl	2	27590	3.24	0.0117434
Lpp>ctrl	2	30710	147.86	0.481472
Lpp>ctrl	2	22017	187.93	0.853568
Lpp>ctrl	2	25949	152.36	0.587152
Lpp>ctrl	2	22933	182.93	0.797671
Lpp>ctrl	2	28529	22.84	0.0800589
Lpp>ctrl	2	25973	39.78	0.153159
Lpp>ctrl	2	28571	47.55	0.166427
Lpp>ctrl	2	37671	56.72	0.150567
Lpp>ctrl	2	31039	95.71	0.308354
Lpp>ctrl	2	20561	53.45	0.259958
Lpp>ctrl	2	25542	73.91	0.289367
Lpp>ctrl	2	22106	19.85	0.0897946
Lpp>ctrl	2	22730	100.3	0.441267
Lpp>ctrl	2	34002	179.84	0.52891
Lpp>ATGL	2	20872	1239.85	5.94025
Lpp>ATGL	2	17839	1066.5	5.97847
Lpp>ATGL	2	16253	1204.5	7.41094
Lpp>ATGL	2	21004	1019.8	4.85527
Lpp>ATGL	2	17836	1302.5	7.30265
Lpp>ATGL	2	22789	1325.2	5.81509
Lpp>ATGL	2	22275	1496.33	6.71753
Lpp>ATGL	2	21759	1026	4.71529
Lpp>ATGL	2	19382	1304.24	6.72913
Lpp>ATGL	2	17587	1414.15	8.04088
Lpp>ATGL	2	17396	1348.51	7.75184
Lpp>ATGL	2	17226	1556.68	9.0368
Lpp>ATGL	2	19775	1687	8.53097
Lpp>ATGL	2	22585	1435.47	6.35586
Lpp>ATGL	2	19478	1445	7.41863
Lpp>ATGL	2	14977	1740.41	11.6206
Lpp>ATGL	2	21006	2092.66	9.9622
Lpp>ATGL	2	21486	1740.59	8.10104
Lpp>ATGL	2	21989	1939.16	8.81877
Lpp>ATGL	2	20893	1974.93	9.45259
Lpp>ATGL	2	25762	1987.86	7.71625
Lpp>ATGL	2	24943	1916.14	7.68208
Lpp>ATGL	2	23759	1963	8.26213
Lpp>ATGL	2	22215	2024.11	9.11146
Lpp>ATGL	2	22056	2053.5	9.31039
Lpp>ATGL	2	23144	1904.2	8.22762
Lpp>ATGL	2	15760	1065.93	6.76352
Lpp>ATGL	2	20169	1327.55	6.58213
Lpp>ATGL	2	18609	1107.82	5.95314
Lpp>ATGL	2	15225	747.19	4.90765
Lpp>ATGL	2	19259	1530.75	7.94823
Lpp>ATGL	2	14738	1154	7.8301
Lpp>ATGL	2	18154	1515.63	8.34874
Lpp>ATGL	2	18552	1479.29	7.97375
Lpp>ATGL	2	20934	1405.43	6.71362
Lpp>ATGL	2	20834	1758.19	8.43904
Lpp>ATGL	2	22272	1541.61	6.92174
Lpp>ATGL	2	24911	1593.17	6.39545

## Sheet: Figure 4D
condition	experiment	small dextran	big dextran	small dextran % of ctrl	big dextran % of ctrl
Lpp>ctrl	1	102.973	113.964	106.471	123.827
Lpp>ctrl	1	51.905	80.902	53.6682	87.9039
Lpp>ctrl	1	108.103	142.928	111.775	155.298
Lpp>ctrl	1	81.52	91.404	84.2892	99.3148
Lpp>ctrl	1	70.694	65.245	73.0954	70.8918
Lpp>ctrl	1	91.353	84.546	94.4562	91.8633
Lpp>ctrl	1	79.545	63.363	82.2471	68.8469
Lpp>ctrl	1	83.694	81.361	86.537	88.4026
Lpp>ctrl	1	95.521	80.54	98.7658	87.5105
Lpp>ctrl	1	74.264	55.035	76.7867	59.7982
Lpp>ctrl	1	100.449	83.388	103.861	90.605
Lpp>ctrl	1	104.951	98.71	108.516	107.253
Lpp>ctrl	1	87.708	81.712	90.6874	88.784
Lpp>ctrl	1	113.942	98.834	117.813	107.388
Lpp>ctrl	1	90.302	83.619	93.3695	90.856
Lpp>ctrl	1	98.646	86.657	101.997	94.157
Lpp>ctrl	1	119.138	108.209	123.185	117.574
Lpp>ctrl	1	121.353	106.585	125.475	115.81
Lpp>ctrl	1	130.226	121.205	134.65	131.695
Lpp>ctrl	1	125.392	114.535	129.651	124.448
Lpp>ctrl	1	99.329	89.985	102.703	97.773
Lpp>ATGL	1	33.279	33.087	34.4095	35.9506
Lpp>ATGL	1	28.242	62.839	29.2014	68.2776
Lpp>ATGL	1	43.103	40.923	44.5672	44.4648
Lpp>ATGL	1	45.314	59.28	46.8533	64.4105
Lpp>ATGL	1	22.828	17.036	23.6035	18.5104
Lpp>ATGL	1	45.621	19.746	47.1707	21.455
Lpp>ATGL	1	76.727	72.815	79.3334	79.117
Lpp>ATGL	1	81.065	74.728	83.8187	81.1955
Lpp>ATGL	1	68.994	53.864	71.3377	58.5258
Lpp>ATGL	1	90.112	79.993	93.173	86.9162
Lpp>ATGL	1	54.995	31.738	56.8631	34.4848
Lpp>ATGL	1	39.097	24.07	40.4251	26.1532
Lpp>ATGL	1	72.386	90.573	74.8449	98.4119
Lpp>ATGL	1	26.503	26.788	27.4033	29.1064
Lpp>ATGL	1	26.276	26.303	27.1686	28.5795
Lpp>ATGL	1	42.726	41.874	44.1774	45.4981
Lpp>ATGL	1	52.817	46.586	54.6112	50.6179
Lpp>ATGL	1	52.236	57.697	54.0104	62.6905
Lpp>ATGL	1	55.321	57.954	57.2002	62.9698
Lpp>ATGL	1	41.266	32.487	42.6678	35.2987
Lpp>ATGL	1	47.589	40.21	49.2056	43.6901
Lpp>ctrl	2	102.973	113.964	106.471	123.827
Lpp>ctrl	2	51.905	80.902	53.6682	87.9039
Lpp>ctrl	2	108.103	142.928	111.775	155.298
Lpp>ctrl	2	81.52	91.404	84.2892	99.3148
Lpp>ctrl	2	70.694	65.245	73.0954	70.8918
Lpp>ctrl	2	91.353	84.546	94.4562	91.8633
Lpp>ctrl	2	79.545	63.363	82.2471	68.8469
Lpp>ctrl	2	83.694	81.361	86.537	88.4026
Lpp>ctrl	2	95.521	80.54	98.7658	87.5105
Lpp>ctrl	2	74.264	55.035	76.7867	59.7982
Lpp>ctrl	2	100.449	83.388	103.861	90.605
Lpp>ctrl	2	104.951	98.71	108.516	107.253
Lpp>ctrl	2	87.708	81.712	90.6874	88.784
Lpp>ctrl	2	113.942	98.834	117.813	107.388
Lpp>ctrl	2	90.302	83.619	93.3695	90.856
Lpp>ctrl	2	98.646	86.657	101.997	94.157
Lpp>ctrl	2	119.138	108.209	123.185	117.574
Lpp>ctrl	2	121.353	106.585	125.475	115.81
Lpp>ctrl	2	130.226	121.205	134.65	131.695
Lpp>ctrl	2	125.392	114.535	129.651	124.448
Lpp>ctrl	2	99.329	89.985	102.703	97.773
Lpp>ATGL	2	33.279	33.087	34.4095	35.9506
Lpp>ATGL	2	28.242	62.839	29.2014	68.2776
Lpp>ATGL	2	43.103	40.923	44.5672	44.4648
Lpp>ATGL	2	45.314	59.28	46.8533	64.4105
Lpp>ATGL	2	22.828	17.036	23.6035	18.5104
Lpp>ATGL	2	45.621	19.746	47.1707	21.455
Lpp>ATGL	2	84.416	96.215	87.2836	104.542
Lpp>ATGL	2	76.727	72.815	79.3334	79.117
Lpp>ATGL	2	81.065	74.728	83.8187	81.1955
Lpp>ATGL	2	68.994	53.864	71.3377	58.5258
Lpp>ATGL	2	90.112	79.993	93.173	86.9162
Lpp>ATGL	2	54.995	31.738	56.8631	34.4848
Lpp>ATGL	2	39.097	24.07	40.4251	26.1532
Lpp>ATGL	2	72.386	90.573	74.8449	98.4119
Lpp>ATGL	2	26.503	26.788	27.4033	29.1064
Lpp>ATGL	2	83.805	112.346	86.6518	122.069
Lpp>ATGL	2	87.909	107.617	90.8952	116.931
Lpp>ATGL	2	26.276	26.303	27.1686	28.5795
Lpp>ATGL	2	107.287	114.555	110.931	124.469
Lpp>ATGL	2	42.726	41.874	44.1774	45.4981
Lpp>ATGL	2	52.817	46.586	54.6112	50.6179
Lpp>ATGL	2	52.236	57.697	54.0104	62.6905
Lpp>ATGL	2	55.321	57.954	57.2002	62.9698
Lpp>ATGL	2	101.579	117.487	105.03	127.655
Lpp>ATGL	2	41.266	32.487	42.6678	35.2987
Lpp>ATGL	2	47.589	40.21	49.2056	43.6901

## Sheet: Figure 4F
condition	experiment	cell volume	LD volume	% LD volume/cell volume
Dot>ctrl HF	1	42738	1865	4.3638
Dot>ctrl HF	1	44754	1935	4.32364
Dot>ctrl HF	1	51868	1901	3.66507
Dot>ctrl HF	1	50619	1295	2.55833
Dot>ctrl HF	1	47323	1913	4.04243
Dot>ctrl HF	1	49899	910	1.82368
Dot>ctrl HF	1	54451	2324	4.26806
Dot>ctrl HF	1	37892	1741	4.59464
Dot>ctrl HF	1	33519	1211	3.61288
Dot>ctrl HF	1	49317	1609	3.26257
Dot>ctrl HF	1	54163	778	1.4364
Dot>ctrl HF	1	67903	854	1.25768
Dot>ctrl HF	1	52765	524	0.993083
Dot>ctrl HF	1	34689	427	1.23094
Dot>ctrl HF	1	34699	296	0.853051
Dot>ctrl HF	1	52561	550	1.0464
Dot>ctrl HF	1	42297	354	0.836939
Dot>ctrl HF	1	45053	2527	5.60895
Dot>ctrl HF	1	49462	1753	3.54413
Dot>ctrl HF	1	51411	1508	2.93322
Dot>ctrl HF	1	53316	2367	4.43957
Dot>ctrl HF	1	53596	3125	5.83066
Dot>ctrl HF	1	37583	1562	4.15613
Dot>ctrl HF	1	40611	1511	3.72067
Dot>ctrl HF	1	44697	1403	3.13891
Dot>ctrl HF	1	48317	2026	4.19314
Dot>Cubn [i] HF	1	45806	998	2.17875
Dot>Cubn [i] HF	1	47168	486	1.03036
Dot>Cubn [i] HF	1	55416	148	0.267071
Dot>Cubn [i] HF	1	55810	282	0.505286
Dot>Cubn [i] HF	1	52883	244	0.461396
Dot>Cubn [i] HF	1	57196	197	0.34443
Dot>Cubn [i] HF	1	54516	233	0.427397
Dot>Cubn [i] HF	1	44304	150	0.33857
Dot>Cubn [i] HF	1	62423	126	0.201849
Dot>Cubn [i] HF	1	60799	56	0.0921068
Dot>Cubn [i] HF	1	68777	278	0.404205
Dot>Cubn [i] HF	1	58980	72	0.122075
Dot>Cubn [i] HF	1	57203	290	0.506966
Dot>Cubn [i] HF	1	42608	664	1.55839
Dot>Cubn [i] HF	1	56215	668	1.18829
Dot>Cubn [i] HF	1	42243	805	1.90564
Dot>Cubn [i] HF	1	56079	848	1.51215
Dot>Cubn [i] HF	1	57423	871	1.51681
Dot>Cubn [i] HF	1	47620	769	1.61487
Dot>Cubn [i] HF	1	68343	591	0.864756
Dot>Cubn [i] HF	1	53169	1046	1.96731
Dot>Cubn [i] HF	1	61092	189	0.309369
Dot>Cubn [i] HF	1	68473	555	0.810538
Dot>Cubn [i] HF	1	53674	93	0.173268
Dot>Cubn [i] HF	1	52809	259	0.490447
Dot>Cubn [i] HF	1	46105	642	1.39247
Dot>Cubn [i] HF	1	45490	309	0.67927
Dot>Cubn [i] HF	1	55809	2602	4.66233
Dot>Cubn [i] HF	1	42463	1930	4.54513
Dot>Cubn [i] HF	1	57814	1449	2.50631
Dot>Cubn [i] HF	1	59786	133	0.22246
Dot>Cubn [i] HF	1	62385	298	0.477679
Dot>Cubn [i] HF	1	50427	91	0.180459
Dot>Cubn [i] HF	1	54857	142	0.258855
Dot>ctrl HF	2	54550	1119	2.05133
Dot>ctrl HF	2	38914	1167	2.99892
Dot>ctrl HF	2	42284	1011	2.39098
Dot>ctrl HF	2	42167	1162	2.75571
Dot>ctrl HF	2	30022	1710	5.69582
Dot>ctrl HF	2	31952	1913	5.98711
Dot>ctrl HF	2	45289	2249	4.96589
Dot>ctrl HF	2	37013	1312	3.5447
Dot>ctrl HF	2	33618	751	2.23392
Dot>ctrl HF	2	38076	1171	3.07543
Dot>ctrl HF	2	38978	1002	2.57068
Dot>ctrl HF	2	28611	1208	4.22215
Dot>Cubn [i] HF	2	37312	267	0.715587
Dot>Cubn [i] HF	2	45634	371	0.81299
Dot>Cubn [i] HF	2	48342	233	0.481983
Dot>Cubn [i] HF	2	39121	123	0.314409
Dot>Cubn [i] HF	2	44312	155	0.349792
Dot>Cubn [i] HF	2	37806	370	0.978681
Dot>Cubn [i] HF	2	53740	457	0.850391
Dot>Cubn [i] HF	2	45612	415	0.909848
Dot>Cubn [i] HF	2	32476	440	1.35485
Dot>Cubn [i] HF	2	33910	325	0.958419
Dot>Cubn [i] HF	2	37703	180	0.477416
Dot>Cubn [i] HF	2	51802	643	1.24126
Dot>Cubn [i] HF	2	52666	535	1.01584
Dot>Cubn [i] HF	2	56134	407	0.725051
Dot>Cubn [i] HF	2	45880	496	1.08108

## Sheet: Figure 4H
condition	experiment	mean intensity	mean intensity % of ctrl
STD, ctrl	1	23021.4	93.7884
STD, ctrl	1	30243.5	123.211
STD, ctrl	1	18072.6	73.6271
STD, ctrl	1	30687.1	125.018
STD, ctrl	1	21565.8	87.8584
STD, ctrl	1	17241.4	70.2408
STD, ctrl	1	15815.4	64.4313
STD, ctrl	1	29450.7	119.981
STD, ctrl	1	28609.3	116.553
STD, ctrl	1	22686.2	92.4229
STD, ctrl	1	15745.2	64.1452
STD, ctrl	1	22215.6	90.5054
STD, ctrl	1	26127.6	106.443
STD, ctrl	1	20473.7	83.4089
STD, ctrl	1	26555.2	108.185
STD, ctrl	1	26361.5	107.396
STD, ctrl	1	24242.8	98.7642
STD, ctrl	1	29505.9	120.206
STD, ctrl	1	29493.6	120.156
STD, ctrl	1	32637.8	132.965
STD, ctrl	1	31746.3	129.333
STD, ctrl	1	17516.2	71.3603
STD, Cubn [i]	1	28708.8	116.959
STD, Cubn [i]	1	28677.2	116.83
STD, Cubn [i]	1	31339.8	127.677
STD, Cubn [i]	1	28006.5	114.097
STD, Cubn [i]	1	29625.2	120.692
STD, Cubn [i]	1	26824.5	109.282
STD, Cubn [i]	1	23337.3	95.0752
STD, Cubn [i]	1	25652.2	104.506
STD, Cubn [i]	1	22796.2	92.8709
STD, Cubn [i]	1	27516.8	112.102
STD, Cubn [i]	1	28197.1	114.874
STD, Cubn [i]	1	30649.6	124.865
STD, Cubn [i]	1	24226.8	98.6992
STD, Cubn [i]	1	26149	106.53
STD, Cubn [i]	1	32124.8	130.875
STD, Cubn [i]	1	27371.2	111.509
STD, Cubn [i]	1	29634.3	120.729
STD, Cubn [i]	1	26412.1	107.602
STD, Cubn [i]	1	26045.3	106.108
STD, Cubn [i]	1	28411.2	115.746
STD, Cubn [i]	1	31378.2	127.833
STD, Cubn [i]	1	25323.5	103.167
STD, Cubn [i]	1	23271.1	94.8056
STD, Cubn [i]	1	24240.3	98.7542
STD, Cubn [i]	1	19057.2	77.6384
STD, Cubn [i]	1	20574	83.8177
STD, Cubn [i]	1	21388.7	87.1369
STD, Cubn [i]	1	24685.4	100.568
STD, Cubn [i]	1	18976.4	77.309
STD, ctrl	2	16316.5	101.713
STD, ctrl	2	15679.8	97.7441
STD, ctrl	2	15798.8	98.4856
STD, ctrl	2	17081	106.479
STD, ctrl	2	10255.6	63.9309
STD, ctrl	2	15227.8	94.9264
STD, ctrl	2	17353.7	108.179
STD, ctrl	2	17822.3	111.1
STD, ctrl	2	14944.3	93.1588
STD, ctrl	2	18334.6	114.294
STD, ctrl	2	15878.9	98.9853
STD, ctrl	2	15399	95.9934
STD, ctrl	2	18710.3	116.636
STD, ctrl	2	18181.3	113.338
STD, ctrl	2	14914.1	92.9706
STD, ctrl	2	17597.6	109.699
STD, ctrl	2	16465.5	102.642
STD, ctrl	2	17929.1	111.766
STD, ctrl	2	16215.9	101.086
STD, ctrl	2	10727.7	66.8738
STD, Cubn [i]	2	25661.8	159.97
STD, Cubn [i]	2	18051	112.526
STD, Cubn [i]	2	19039.5	118.688
STD, Cubn [i]	2	26139	162.944
STD, Cubn [i]	2	22977.2	143.234
STD, Cubn [i]	2	29803	185.785
STD, Cubn [i]	2	19136.9	119.295
STD, Cubn [i]	2	26935.6	167.91
STD, Cubn [i]	2	16186.5	100.903
STD, Cubn [i]	2	12492.9	77.8774
STD, Cubn [i]	2	21173.8	131.992
STD, Cubn [i]	2	16957	105.706
STD, Cubn [i]	2	10892	67.8979
STD, Cubn [i]	2	16545.4	103.14
STD, Cubn [i]	2	16474.7	102.7
STD, Cubn [i]	2	20418	127.281
STD, Cubn [i]	2	20300.4	126.548
STD, Cubn [i]	2	16476.9	102.713
STD, Cubn [i]	2	17478.7	108.958
HF, ctrl	1	20385.4	145.086
HF, ctrl	1	21665	154.193
HF, ctrl	1	12363	87.9895
HF, ctrl	1	15501.6	110.327
HF, ctrl	1	13159.6	93.6587
HF, ctrl	1	18580.2	132.238
HF, ctrl	1	14242.6	101.367
HF, ctrl	1	12846.7	91.4321
HF, ctrl	1	13647.9	97.1343
HF, ctrl	1	14159.2	100.773
HF, ctrl	1	13234.2	94.1901
HF, ctrl	1	14938	106.316
HF, ctrl	1	12811.3	91.1798
HF, ctrl	1	13328.4	94.8605
HF, ctrl	1	14475.8	103.027
HF, ctrl	1	11472.8	81.6534
HF, ctrl	1	12818.8	91.2336
HF, ctrl	1	12016.9	85.5263
HF, ctrl	1	10332.8	73.5401
HF, ctrl	1	16141.1	114.879
HF, ctrl	1	6940.37	49.3957
HF, Cubn [1]	1	12862.3	91.5429
HF, Cubn [1]	1	11524.1	82.0187
HF, Cubn [1]	1	12038.3	85.6786
HF, Cubn [1]	1	13599.7	96.7914
HF, Cubn [1]	1	8411.77	59.8679
HF, Cubn [1]	1	14067.8	100.122
HF, Cubn [1]	1	15062.3	107.201
HF, Cubn [1]	1	14958.1	106.459
HF, Cubn [1]	1	15139.3	107.749
HF, Cubn [1]	1	10311	73.3847
HF, Cubn [1]	1	13604.2	96.823
HF, Cubn [1]	1	17105.3	121.741
HF, Cubn [1]	1	14425.9	102.671
HF, Cubn [1]	1	14878.8	105.894
HF, Cubn [1]	1	15536.8	110.578
HF, Cubn [1]	1	14881.3	105.912
HF, Cubn [1]	1	9911.28	70.5401
HF, Cubn [1]	1	10631.2	75.6641
HF, Cubn [1]	1	10967.7	78.059
HF, Cubn [1]	1	8483.53	60.3786
HF, Cubn [1]	1	10128.7	72.0872
HF, Cubn [1]	1	11291.4	80.3625
HF, Cubn [1]	1	10107.9	71.9395
HF, ctrl	2	30330.7	119.56
HF, ctrl	2	30273.8	119.336
HF, ctrl	2	18210.3	71.783
HF, ctrl	2	17169.1	67.6785
HF, ctrl	2	22787.7	89.8264
HF, ctrl	2	23561.3	92.8762
HF, ctrl	2	27821.2	109.668
HF, ctrl	2	27299.6	107.612
HF, ctrl	2	31501.9	124.177
HF, ctrl	2	30796.1	121.395
HF, ctrl	2	25041.1	98.7092
HF, ctrl	2	17395.3	68.5704
HF, ctrl	2	31257.7	123.214
HF, ctrl	2	21064.8	83.0351
HF, ctrl	2	30038	118.406
HF, ctrl	2	27724.2	109.286
HF, ctrl	2	24936.2	98.2957
HF, ctrl	2	22717.5	89.5498
HF, ctrl	2	22076.2	87.022
HF, Cubn [1]	2	28185.5	111.104
HF, Cubn [1]	2	28094.8	110.746
HF, Cubn [1]	2	24158	95.2281
HF, Cubn [1]	2	29367.6	115.764
HF, Cubn [1]	2	25869.7	101.975
HF, Cubn [1]	2	22385	88.2392
HF, Cubn [1]	2	26447.9	104.255
HF, Cubn [1]	2	29069	114.587
HF, Cubn [1]	2	22083.1	87.0492
HF, Cubn [1]	2	26379.8	103.986
HF, Cubn [1]	2	25859.9	101.937
HF, Cubn [1]	2	25071.3	98.8283
HF, Cubn [1]	2	23152.4	91.2643
HF, Cubn [1]	2	24168.3	95.2687
HF, Cubn [1]	2	23876	94.1165
HF, Cubn [1]	2	19933	78.5738
HF, Cubn [1]	2	19585.2	77.2028
HF, Cubn [1]	2	23816.1	93.8805
HF, Cubn [1]	2	25226.1	99.4384
HF, Cubn [1]	2	30797.7	121.401
HF, Cubn [1]	2	24515	96.6352
HF, Cubn [1]	2	25937.1	102.241
HF, Cubn [1]	2	28503	112.356
HF, Cubn [1]	2	25304.4	99.7469

## Sheet: Figure 5A
condition	experiment	cell volume	LD volume	% LD volume/cell volume
HF Dot>ctrl	1	42738	1865	4.3638
HF Dot>ctrl	1	44754	1935	4.32364
HF Dot>ctrl	1	51868	1901	3.66507
HF Dot>ctrl	1	50619	1295	2.55833
HF Dot>ctrl	1	47323	1913	4.04243
HF Dot>ctrl	1	49899	910	1.82368
HF Dot>ctrl	1	54451	2324	4.26806
HF Dot>ctrl	1	37892	1741	4.59464
HF Dot>ctrl	1	33519	1211	3.61288
HF Dot>ctrl	1	49317	1609	3.26257
HF Dot>ctrl	1	54163	778	1.4364
HF Dot>ctrl	1	67903	854	1.25768
HF Dot>ctrl	1	52765	524	0.993083
HF Dot>ctrl	1	34689	427	1.23094
HF Dot>ctrl	1	34699	296	0.853051
HF Dot>ctrl	1	52561	550	1.0464
HF Dot>ctrl	1	42297	354	0.836939
HF Dot>ctrl	1	45053	2527	5.60895
HF Dot>ctrl	1	49462	1753	3.54413
HF Dot>ctrl	1	51411	1508	2.93322
HF Dot>ctrl	1	53316	2367	4.43957
HF Dot>ctrl	1	53596	3125	5.83066
HF Dot>ctrl	1	37583	1562	4.15613
HF Dot>ctrl	1	40611	1511	3.72067
HF Dot>ctrl	1	44697	1403	3.13891
HF Dot>ctrl	1	48317	2026	4.19314
HF Dot>ctrl	2	45312	2356	5.19951
HF Dot>ctrl	2	40347	2506	6.21112
HF Dot>ctrl	2	29347	2352	8.01445
HF Dot>ctrl	2	33993	2494	7.3368
HF Dot>ctrl	2	37980	2598	6.84044
HF Dot>ctrl	2	28165	3407	12.0966
HF Dot>ctrl	2	31146	3322	10.6659
HF Dot>ctrl	2	24010	2582	10.7539
HF Dot>ctrl	2	22697	2793	12.3056
HF Dot>ctrl	2	25054	1901	7.58761
HF Dot>ctrl	2	30611	2027	6.6218
HF Dot>ctrl	2	23023	1971	8.561
HF Dot>ctrl	2	36007	1916	5.32119
HF Dot>ctrl	2	33629	2098	6.23866
HF Dot>ctrl	2	25659	2289	8.92085
HF Dot>ctrl	2	28849	3008	10.4267
HF Dot>DGAT1i	1	31975	65.89	0.206067
HF Dot>DGAT1i	1	23671	21.25	0.0897723
HF Dot>DGAT1i	1	30802	119	0.386339
HF Dot>DGAT1i	1	27791	32.87	0.118276
HF Dot>DGAT1i	1	31191	15.32	0.0491167
HF Dot>DGAT1i	1	24289	58.59	0.24122
HF Dot>DGAT1i	1	28392	43.77	0.154163
HF Dot>DGAT1i	1	29263	30.57	0.104466
HF Dot>DGAT1i	1	18340	26.72	0.145692
HF Dot>DGAT1i	1	19751	51.15	0.258974
HF Dot>DGAT1i	1	25949	39.24	0.15122
HF Dot>DGAT1i	1	17135	20.21	0.117946
HF Dot>DGAT1i	1	15610	249	1.59513
HF Dot>DGAT1i	1	20234	247	1.22072
HF Dot>DGAT1i	1	17752	106	0.597116
HF Dot>DGAT1i	1	14573	124	0.850889
HF Dot>DGAT1i	2	34346	104	0.302801
HF Dot>DGAT1i	2	44863	8.56	0.0190803
HF Dot>DGAT1i	2	26904	3.85	0.0143101
HF Dot>DGAT1i	2	38095	39.28	0.103111
HF Dot>DGAT1i	2	28160	19.64	0.0697443
HF Dot>DGAT1i	2	29478	11.69	0.0396567
HF Dot>DGAT1i	2	19805	8.7	0.0439283
HF Dot>DGAT1i	2	23974	48.16	0.200884
HF Dot>DGAT1i	2	18972	5.47	0.028832
HF Dot>DGAT1i	2	26578	24.85	0.0934984
HF Dot>DGAT1i	2	14295	54.13	0.378664
HF Dot>DGAT1i	2	30705	5.61	0.0182706
HF Dot>DGAT1i	2	26017	6.62	0.0254449
HF Dot>ATGL OE	1	25145	23.63	0.0939749
HF Dot>ATGL OE	1	19926	44.35	0.222574
HF Dot>ATGL OE	1	22410	21.11	0.094199
HF Dot>ATGL OE	1	24645	37.23	0.151065
HF Dot>ATGL OE	1	26446	0.9	0.00340316
HF Dot>ATGL OE	1	25628	1.19	0.00464336
HF Dot>ATGL OE	1	39408	10.04	0.0254771
HF Dot>ATGL OE	1	27939	11.19	0.0400515
HF Dot>ATGL OE	1	37556	13.96	0.0371712
HF Dot>ATGL OE	1	21713	3.17	0.0145995
HF Dot>ATGL OE	1	30035	17	0.0566006
HF Dot>ATGL OE	1	24223	51.79	0.213805
HF Dot>ATGL OE	1	28575	161	0.56343
HF Dot>ATGL OE	1	15690	32.55	0.207457
HF Dot>ATGL OE	1	18547	4.64	0.0250175
HF Dot>ATGL OE	1	20772	5.36	0.025804
HF Dot>ATGL OE	2	21158	22.8	1.30063
HF Dot>ATGL OE	2	19747	7.14	0.407302
HF Dot>ATGL OE	2	17983	1.86	0.106104
HF Dot>ATGL OE	2	22035	13.78	0.786081
HF Dot>ATGL OE	2	24813	27	1.54022
HF Dot>ATGL OE	2	20951	28.28	1.61323
HF Dot>ATGL OE	2	16561	10.37	0.591557
HF Dot>ATGL OE	2	16812	21.78	1.24244
HF Dot>ATGL OE	2	34307	59.85	3.41415
HF Dot>ATGL OE	2	46353	67.04	3.8243
HF Dot>ATGL OE	2	38710	74.67	4.25956
HF Dot>ATGL OE	2	23146	2.13	0.121506
HF Dot>ATGL OE	2	21721	2.46	0.140331
HF Dot>ATGL OE	2	22245	46.16	2.6332
HF Dot>ATGL OE	2	29940	80.84	4.61152
HF Dot>ATGL OE	2	27684	7.07	0.403309
HF Dot>ATGL OE	2	16771	2.96	0.168853

[truncated: 26 more sheets: Figure 5B, Figure 5C, Figure 5D, Figure 5E, Figure 5F, Figure 5G, Figure 5H, Figure 6B, Figure 6C, Figure 6D, Figure 6E, Figure 6F, Figure 6G, Sheet1, Figure S1A, Figure S1B, Figure S1C, Figure S1D, Figure S1E, Figure S1F …]
